# Supplementary material for: Next-Generation Sequencing of RNA and DNA Isolated from Paired Fresh-Frozen and Formalin-Fixed Paraffin-Embedded Samples of Human Cancer and Normal Tissue
Source: PLoS One. 2014 May 30;9(5):e98187. doi: 10.1371/journal.pone.0098187 (PMC4039489; doi:10.1371/journal.pone.0098187)
Supplement: Table S4 — Gene ID and test statistics of the 1,494 genes found commonly affected by FFPE. Gene ID and log2 fold-change (logFC.XXX), average log2-counts per million of all libraries in the set (logCPM.XXX), likelihood ratio statistics (LR.XXX), P values (PValue.XXX) and false discovery rate (FDR.XXX) for the colon (COL), prostate (PRO) and bladder (BLA) sets. (XLSX) [file pone.0098187.s018.xlsx]

## Sheet: FFvsFFPE_int40vs41vs42_add-info
genes	logFC.PRO	logCPM.PRO	LR.PRO	PValue.PRO	FDR.PRO	logFC.BLA	logCPM.BLA	LR.BLA	PValue.BLA	FDR.BLA	logFC.COL	logCPM.COL	LR.COL	PValue.COL	FDR.COL
61E3.4	1.40803	7.7119	33.9386	5.68778e-09	1.55712e-07	1.51479	7.97311	26.3309	2.87644e-07	1.57196e-05	1.6117	8.23238	31.2164	2.30812e-08	3.39355e-07
ABCD3	-1.3798	6.52295	42.4775	7.15018e-11	3.46097e-09	-0.598297	7.41306	11.5006	0.000695742	0.00778475	-0.835569	7.15611	37.0463	1.15357e-09	2.32567e-08
ABCE1	-0.947022	6.54175	22.6132	1.98123e-06	2.48583e-05	-0.619434	7.0527	12.3488	0.000441269	0.0054618	-0.89119	7.3006	41.0925	1.45192e-10	3.61458e-09
ABCF1	-0.800917	6.22421	11.6052	0.00065768	0.00349454	0.519338	6.70264	10.0175	0.00155056	0.0146399	-0.521554	6.54727	13.6788	0.000216885	0.00107962
ABCF2	-0.750847	5.74249	9.84364	0.0017042	0.00781257	-0.540333	6.5011	11.912	0.000557734	0.00650779	-0.681898	6.05777	25.4278	4.59257e-07	4.92113e-06
ABI2	0.75349	7.19538	15.1177	0.000101014	0.00072168	0.667621	6.59751	23.9073	1.01087e-06	4.26991e-05	1.15069	6.32611	79.9187	3.9013e-19	6.23369e-17
ABO	4.26664	5.09545	92.41	7.04589e-22	5.26003e-19	3.26774	3.99561	83.7062	5.74039e-20	4.82842e-17	2.95428	7.47219	105.553	9.23793e-25	3.96902e-22
ABRACL	-1.25266	3.35584	11.6364	0.00064674	0.00344891	-0.715075	5.53741	9.30471	0.00228566	0.0196827	-0.851893	5.35546	30.0617	4.18508e-08	5.76724e-07
ACADM	-1.43818	5.88644	41.2652	1.32911e-10	6.02759e-09	-0.58598	6.04744	10.5552	0.00115863	0.0115839	-1.02141	6.0707	32.3602	1.2808e-08	1.9906e-07
ACADVL	-1.54844	7.44753	26.8309	2.22058e-07	3.77751e-06	-0.683111	7.71896	13.4314	0.000247449	0.00347398	-0.888263	7.78996	39.1389	3.94706e-10	8.86324e-09
ACAT2	-1.81537	4.96926	39.4692	3.33269e-10	1.35898e-08	-1.00188	4.82184	16.8175	4.11527e-05	0.000852398	-1.31506	5.34749	40.1891	2.30536e-10	5.44222e-09
ACBD5	-1.04185	6.17851	21.7236	3.14887e-06	3.70197e-05	-0.820774	6.31999	20.7069	5.35241e-06	0.000164362	-0.62914	6.7032	23.9125	1.00816e-06	9.82948e-06
ACLY	-1.27277	8.11316	22.2725	2.36567e-06	2.89702e-05	-0.555554	7.75839	9.51754	0.00203517	0.0180107	-0.614554	7.40729	23.6555	1.15214e-06	1.10274e-05
ACSM3	-1.3225	5.71011	16.7484	4.26775e-05	0.000346309	-1.98657	3.08718	17.199	3.36611e-05	0.00072196	-0.554134	4.52504	8.11852	0.00438154	0.014702
ACTL6A	-1.61417	5.16324	22.0919	2.59909e-06	3.13539e-05	-0.563296	5.9707	7.14051	0.00753619	0.0491058	-1.29663	6.02416	80.9743	2.28673e-19	3.91253e-17
ACTR10	-1.66333	5.38348	34.8196	3.61707e-09	1.05893e-07	-1.05406	5.4629	28.4105	9.81337e-08	6.66139e-06	-0.725567	5.15272	17.0536	3.63386e-05	0.000227959
ADAM20	2.15221	2.62314	16.4713	4.93934e-05	0.000391157	1.36391	2.54011	11.2657	0.000789509	0.0085953	2.21438	2.16198	40.4107	2.0581e-10	4.91251e-09
ADAMTS15	1.6839	2.64309	11.7103	0.000621566	0.00333829	1.96208	1.78354	15.5013	8.24492e-05	0.00148085	1.1869	3.36699	9.42752	0.00213753	0.00788383
ADARB1	0.970584	6.08366	18.8452	1.41766e-05	0.000133967	0.87369	4.28151	12.3986	0.000429646	0.00536224	1.49357	4.26512	45.7113	1.3703e-11	4.37184e-10
ADH5	-1.72776	7.51486	62.1511	3.18089e-15	5.0196e-13	-0.882493	7.15566	19.9479	7.95811e-06	0.000228763	-0.952951	6.93014	51.5339	7.0373e-13	3.07826e-11
ADK	-1.30563	4.75126	23.6876	1.13308e-06	1.54013e-05	-1.06575	5.14999	24.5085	7.39819e-07	3.34468e-05	-0.979335	5.21727	38.1121	6.67934e-10	1.42694e-08
AFG3L2	-1.21838	6.4824	26.7398	2.32781e-07	3.92212e-06	-0.575507	6.60041	15.8251	6.9476e-05	0.00129239	-0.693472	6.92311	23.6925	1.13024e-06	1.08608e-05
AGA	-2.4188	5.24301	65.198	6.77373e-16	1.27649e-13	-0.859576	5.38588	16.5122	4.83386e-05	0.000968074	-1.31534	4.58717	45.5319	1.5017e-11	4.73637e-10
AGL	-1.40137	7.1328	36.3354	1.66117e-09	5.50227e-08	-0.458807	6.86143	8.72277	0.0031426	0.0249576	-0.468276	6.58985	11.1307	0.000849091	0.00356489
AGR2	-2.90592	8.33824	48.3639	3.54017e-12	2.42808e-10	-1.17282	8.67731	16.4728	4.93518e-05	0.000984288	-1.60324	9.20137	67.3864	2.23189e-16	2.1362e-14
AHDC1	1.66211	4.59632	49.9959	1.54064e-12	1.15906e-10	1.06753	4.65398	10.0252	0.00154414	0.0146149	1.66628	3.867	67.8365	1.7763e-16	1.7345e-14
AHNAK2	0.938635	6.84319	19.6597	9.25314e-06	9.24837e-05	1.98514	5.43097	23.2068	1.45483e-06	5.72057e-05	1.76698	6.76245	42.2044	8.22143e-11	2.18944e-09
AIG1	-1.23628	4.96711	13.7258	0.000211529	0.00134748	-0.633341	6.55154	11.9504	0.000546364	0.00640215	-0.488884	5.07864	8.27727	0.00401444	0.0136406
AIMP2	-1.65338	4.07096	21.7273	3.14281e-06	3.69709e-05	-1.05504	4.24666	15.2758	9.28993e-05	0.00161621	-1.04729	4.64371	28.1538	1.12047e-07	1.38246e-06
AIP	-1.05355	3.93978	11.0484	0.000887637	0.00449258	-1.13781	4.29797	8.44775	0.00365494	0.0280812	-1.20448	3.4793	32.0569	1.49721e-08	2.28655e-07
AKAP17A (NC_000024 1660485..1671413)	-1.60081	4.35202	16.7773	4.20321e-05	0.000341214	-0.954373	4.38915	13.5426	0.000233209	0.00332228	-1.28845	4.19098	18.5463	1.65828e-05	0.000114586
ALAS1	-1.12101	5.1036	17.9046	2.32263e-05	0.000206705	-0.895973	6.53344	18.1436	2.04852e-05	0.000480956	-0.736859	5.54107	20.0022	7.73543e-06	5.85121e-05
ALCAM	-1.67519	8.16763	41.7557	1.03418e-10	4.82533e-09	-0.706935	7.05422	8.10497	0.0044144	0.0323195	-0.578474	7.235	13.9591	0.000186829	0.000947326
ALDH18A1	-0.974421	6.30176	17.3878	3.04768e-05	0.000260253	-0.493327	6.29416	7.95605	0.0047927	0.0344299	-0.481706	6.99131	13.7946	0.000203919	0.00102139
ALDH9A1	-1.37791	6.8148	49.8469	1.66222e-12	1.23615e-10	-0.706986	6.3383	15.4984	8.2577e-05	0.00148085	-0.711819	6.21494	17.4049	3.02046e-05	0.000193947
ALG13	1.04186	6.93121	23.1775	1.47714e-06	1.93594e-05	0.793743	6.97738	12.3403	0.000443293	0.00547634	1.08937	6.86551	31.5234	1.97052e-08	2.9374e-07
ALG5	-1.79368	4.76448	37.1804	1.07689e-09	3.77301e-08	-1.13085	5.02537	27.15	1.88267e-07	1.12118e-05	-1.28947	5.46665	63.9312	1.28843e-15	1.06002e-13
ALKBH2	-1.2552	3.39265	10.0879	0.00149242	0.00695842	-1.12141	3.7912	13.7552	0.000208242	0.00305201	-1.02761	3.18228	19.8919	8.19454e-06	6.14082e-05
AMACR	-1.65489	9.26985	13.2543	0.000271958	0.00166679	-0.541787	5.56665	7.58403	0.00588875	0.0407016	-0.792666	6.26775	17.7412	2.53087e-05	0.000166152
AMD1	-1.38173	9.30293	30.9395	2.66192e-08	6.0079e-07	-0.550964	6.70427	9.43246	0.00213178	0.0186951	-0.458325	7.45748	11.6256	0.000650507	0.00283009
AMMECR1L	0.6058	5.20123	7.88393	0.00498759	0.0189525	0.526367	5.54833	9.67311	0.00186985	0.0169275	0.462692	5.3884	11.1881	0.000823254	0.00347908
ANAPC1	-0.658357	6.56851	10.9289	0.00094678	0.00473759	-0.476537	7.10249	11.1989	0.000818472	0.00885579	-0.419001	7.17	9.85356	0.00169504	0.00644988
ANAPC11	-1.17345	3.19498	10.025	0.00154432	0.00716428	-1.81998	3.39169	19.9911	7.78029e-06	0.000224653	-0.860384	2.94566	13.1505	0.000287448	0.00138834
ANAPC5	-1.10336	6.29597	24.8222	6.28677e-07	9.17899e-06	-0.683084	6.45417	18.5167	1.68426e-05	0.000411931	-0.569252	6.30812	23.5057	1.24546e-06	1.1798e-05
ANKDD1A	1.50137	3.3745	15.0745	0.000103348	0.000736273	1.75058	1.99748	27.2644	1.77447e-07	1.07278e-05	1.6938	1.88299	26.2258	3.03743e-07	3.38087e-06
ANKMY2	-0.834881	4.8592	6.60258	0.0101831	0.0340842	-0.66115	5.23769	12.2933	0.00045459	0.00557672	-0.583784	5.07151	16.8615	4.02085e-05	0.000248606
ANKRD10	-0.893276	6.21129	10.6951	0.00107422	0.00527198	-0.473214	6.23043	8.44408	0.00366233	0.0281157	-0.550635	6.76701	10.7684	0.00103247	0.00420071
ANKRD52	1.34441	6.65506	45.3587	1.64057e-11	9.33825e-10	0.64477	6.51597	16.1785	5.76433e-05	0.00111852	1.00998	6.38249	46.0218	1.16945e-11	3.83875e-10
ANP32B	1.6983	6.01771	65.6481	5.3908e-16	1.06771e-13	1.60397	5.74105	75.653	3.3817e-18	2.25594e-15	0.899207	6.66915	30.6576	3.0782e-08	4.3857e-07
ANTXR1	1.3691	8.28323	28.8931	7.6483e-08	1.49651e-06	0.981623	7.69866	14.2875	0.000156901	0.00243807	1.79535	8.09621	62.6328	2.49077e-15	1.91025e-13
ANXA2	-0.825639	7.67765	8.86617	0.00290503	0.0120794	-0.696459	9.25169	11.863	0.000572591	0.00665867	-1.02743	9.69842	40.3094	2.16767e-10	5.15818e-09
ANXA3	-3.08065	6.19479	82.6503	9.79322e-20	4.63626e-17	-1.26194	3.99552	13.5644	0.000230522	0.00329345	-1.59039	6.60744	99.5987	1.86628e-23	6.93897e-21
ANXA4	-1.01939	5.99182	17.417	3.00132e-05	0.000256859	-0.735461	6.7488	16.9335	3.87121e-05	0.000808774	-1.24609	7.70997	62.9364	2.13492e-15	1.67112e-13
ANXA5	-1.57275	7.75329	34.742	3.76424e-09	1.09705e-07	-0.688173	6.90474	10.7092	0.00106604	0.0109178	-0.585071	6.9571	11.557	0.000674964	0.00292333
ANXA7	-1.74127	6.73719	52.2378	4.91698e-13	4.26065e-11	-0.842987	6.79288	19.1372	1.2165e-05	0.000318891	-0.887602	6.86643	29.9817	4.36152e-08	5.951e-07
AP1B1	-1.05243	6.96883	18.5166	1.68429e-05	0.000155899	-0.614444	7.33514	10.4106	0.00125292	0.0123669	-0.363234	6.33895	7.37587	0.00661049	0.0209349
AP1M2	-1.31757	5.0727	26.1424	3.17146e-07	5.1128e-06	-0.850333	5.39815	13.9975	0.000183057	0.0027689	-0.871927	5.46675	30.6112	3.15261e-08	4.4818e-07
AP1S3	0.901891	4.67787	16.896	3.94852e-05	0.0003242	0.878633	4.70278	22.1745	2.48957e-06	8.88619e-05	0.474279	4.64852	6.12955	0.013294	0.0379993
APEH	-1.14757	5.69118	17.5805	2.75393e-05	0.000238953	-0.826984	6.1654	13.781	0.000205407	0.00301961	-1.11005	5.71353	50.196	1.39134e-12	5.6632e-11
APIP	-1.96826	4.39015	26.4351	2.72545e-07	4.48693e-06	-0.812476	4.05032	8.88007	0.00288301	0.023494	-1.23415	5.75461	45.193	1.78544e-11	5.54979e-10
APOBR	2.4191	2.11984	14.9194	0.000112202	0.000787647	2.86762	2.31033	70.1601	5.46805e-17	2.85905e-14	1.55843	5.63152	34.4884	4.28807e-09	7.63236e-08
APRT	-0.944985	4.48144	9.60021	0.00194555	0.00871121	-1.1212	4.5813	14.3652	0.000150557	0.00236611	-0.700505	4.09877	13.2328	0.00027509	0.00133432
AQP3	1.15165	6.29995	17.4447	2.95794e-05	0.000253482	1.21574	10.3654	25.8736	3.64516e-07	1.88554e-05	0.820053	4.14897	10.4957	0.00119655	0.00476991
ARF1	-0.755827	8.04587	15.388	8.75434e-05	0.000639766	-0.731802	7.95194	15.1457	9.95225e-05	0.0017084	-0.43207	7.8869	11.7769	0.000599718	0.00263043
ARFIP1	-1.46113	5.9992	33.393	7.5296e-09	1.98573e-07	-0.736378	6.2595	18.9547	1.33862e-05	0.000344373	-0.896805	6.41165	46.3542	9.86962e-12	3.31859e-10
ARHGAP30	1.54853	4.09536	20.2715	6.71958e-06	7.02354e-05	2.02767	5.32737	69.6567	7.0579e-17	3.59321e-14	1.16189	4.25465	19.8861	8.21979e-06	6.15736e-05
ARHGAP33	2.93858	3.09187	35.7693	2.22126e-09	6.99912e-08	1.45768	1.09995	8.83122	0.0029612	0.0238996	1.40493	1.5405	14.4925	0.000140717	0.000738499
ARL17A	1.49854	6.24112	39.3558	3.53209e-10	1.42236e-08	0.902082	5.68276	15.5013	8.24505e-05	0.00148085	1.55662	5.57953	70.3571	4.94841e-17	5.43594e-15
ARL6IP1	-0.791723	7.66585	17.2097	3.34716e-05	0.000281614	-0.910967	8.25894	14.1407	0.00016963	0.00260243	-0.650913	8.18064	14.7291	0.000124118	0.000662719
ARMC1	-0.999637	5.5081	19.6467	9.31643e-06	9.29727e-05	-0.681736	5.69185	8.06577	0.00451094	0.0328324	-0.477604	5.53752	9.73178	0.00181109	0.00681901
ARMCX4	1.39181	4.89828	41.4331	1.21976e-10	5.6103e-09	1.73914	3.90867	45.6757	1.39541e-11	2.78305e-09	2.25791	4.10188	77.5442	1.29782e-18	1.90092e-16
ARMCX6	-1.61224	4.91117	35.0596	3.1977e-09	9.49042e-08	-0.620156	5.31003	10.2504	0.00136658	0.0132454	-0.992905	4.06251	26.9713	2.06501e-07	2.385e-06
ARPC4	-0.960372	5.41134	9.59604	0.00194997	0.008729	-0.851996	6.17817	17.1084	3.5306e-05	0.000748117	-1.00813	5.79589	42.2873	7.88045e-11	2.11026e-09
ARPC4-TTLL3	1.8304	4.3286	49.9661	1.56423e-12	1.16776e-10	1.14052	4.91696	21.8061	3.0164e-06	0.00010202	1.56114	4.23296	27.2991	1.74296e-07	2.05718e-06
ARPC5	-0.701599	6.08179	11.4287	0.000723171	0.00378553	-0.786821	7.38771	22.7655	1.83025e-06	6.91562e-05	-1.02896	7.38376	36.157	1.82041e-09	3.51256e-08
ASAH1	-1.79636	7.72819	60.2444	8.37813e-15	1.1784e-12	-1.22247	7.85378	35.0994	3.13303e-09	3.27394e-07	-0.857244	7.16105	29.2753	6.27899e-08	8.29788e-07
ASCC1	-0.601598	4.75453	6.39135	0.0114678	0.037673	-0.702038	5.21292	11.348	0.000755312	0.0082883	-0.591775	4.54214	14.2731	0.000158109	0.000817566
ASF1A	-1.03373	4.74165	10.4107	0.0012529	0.00600315	-0.869673	5.13236	17.9337	2.2873e-05	0.000518151	-0.525115	4.89772	9.16305	0.0024695	0.00895355
ASNA1	-1.25562	4.19834	12.8689	0.000334096	0.0019892	-1.28521	4.6493	18.0638	2.13624e-05	0.000493452	-0.83937	4.27887	21.8037	3.02018e-06	2.56046e-05
ASRGL1	-1.39486	4.61394	19.8648	8.3116e-06	8.41566e-05	-2.73908	1.55416	8.75529	0.00308705	0.0246213	-0.606807	4.21813	8.58103	0.00339683	0.0118098
ATF5	1.14859	4.34221	15.561	7.98857e-05	0.000591825	1.04103	4.00673	15.6237	7.7279e-05	0.00140776	0.920747	3.79416	23.1233	1.51935e-06	1.40686e-05
ATF7	1.57012	7.28639	56.4962	5.63085e-14	6.14015e-12	0.756767	6.08758	22.2578	2.3839e-06	8.55639e-05	1.36524	6.40082	107.827	2.93336e-25	1.41784e-22
ATG5	-0.863328	5.42711	13.4892	0.000239942	0.00150138	-0.981595	5.94906	20.7238	5.30519e-06	0.00016317	-0.439255	5.83138	10.2877	0.00133919	0.0052658
ATL2	-1.0513	6.61437	19.6824	9.14395e-06	9.15768e-05	-0.873612	6.2415	19.2269	1.16069e-05	0.000308021	-0.556519	6.52195	16.13	5.91388e-05	0.000347008
ATN1	2.11249	7.71963	93.3433	4.39663e-22	3.41354e-19	1.28377	7.00242	37.4456	9.39973e-10	1.1144e-07	1.41153	6.85139	43.8162	3.60709e-11	1.05826e-09
ATP5A1	-1.17549	7.77559	38.1451	6.5674e-10	2.43735e-08	-1.17483	8.06858	33.2998	7.89918e-09	7.34699e-07	-0.769183	7.95738	21.463	3.60726e-06	2.9984e-05
ATP5B	-1.65161	7.58687	37.3092	1.00809e-09	3.56413e-08	-0.974418	7.93986	18.4794	1.71754e-05	0.000417432	-0.806592	8.17945	28.6315	8.75447e-08	1.11501e-06
ATP5C1	-1.63379	6.07548	40.7827	1.70136e-10	7.60907e-09	-0.87489	6.86755	20.0222	7.65479e-06	0.000222023	-0.974248	6.8457	39.8085	2.8012e-10	6.51726e-09
ATP5E	-1.14688	7.41296	33.5348	7.00015e-09	1.87293e-07	-0.896786	7.8767	10.5845	0.0011404	0.0114703	-0.956089	8.24976	31.7934	1.71471e-08	2.58799e-07
ATP5F1	-1.90875	6.3457	49.2219	2.28586e-12	1.62849e-10	-1.29543	6.8368	45.0796	1.89189e-11	3.69702e-09	-1.16563	7.02336	56.0642	7.01431e-14	3.90907e-12
ATP5J	-0.847999	4.4179	10.4402	0.00123302	0.00591664	-0.520229	5.05815	7.43369	0.0064014	0.0433125	-0.586376	5.04147	12.9315	0.000323102	0.00153335
ATP6AP2	-1.25215	6.23986	36.3046	1.68762e-09	5.55199e-08	-0.967828	6.89155	18.926	1.35885e-05	0.000347271	-0.618829	6.40025	10.505	0.0011905	0.00474972
ATP6V0C	1.75334	5.36436	53.7939	2.22661e-13	2.05887e-11	0.674174	4.50251	11.6165	0.000653688	0.00742586	1.65946	4.95855	79.5199	4.77401e-19	7.50412e-17
ATP6V0D1	-1.00227	4.93002	11.32	0.00076676	0.00397936	-1.00192	5.05995	21.0376	4.50358e-06	0.00014283	-0.750908	4.75811	17.034	3.67174e-05	0.000230037
ATP6V0E1	-0.965396	6.31199	22.949	1.66361e-06	2.14555e-05	-0.851163	6.0438	12.0077	0.000529808	0.00627274	-0.443334	6.14134	9.75076	0.00179249	0.00675687
ATP6V1D	-1.51138	4.91267	37.0826	1.13229e-09	3.91064e-08	-1.16632	5.04239	20.911	4.81133e-06	0.000149887	-0.810143	4.75109	17.7923	2.4638e-05	0.000162344
ATP6V1E1	-1.22428	6.0711	24.3461	8.0488e-07	1.13868e-05	-1.25534	6.09124	40.3119	2.16484e-10	3.12545e-08	-0.756178	5.77881	21.9095	2.8582e-06	2.43546e-05
ATP6V1G1	-1.82686	7.11881	45.4526	1.56375e-11	8.95352e-10	-0.779092	6.0335	17.4989	2.87473e-05	0.000630427	-1.00218	6.2004	49.461	2.02358e-12	7.95199e-11
ATP6V1H	-1.82715	5.38889	54.0582	1.94642e-13	1.8985e-11	-0.763221	5.56865	15.669	7.54504e-05	0.00138095	-0.954788	5.00804	31.8	1.70892e-08	2.58126e-07
ATRAID	-0.836807	5.10451	9.99901	0.00156624	0.00725382	-1.15223	5.27894	24.4147	7.76734e-07	3.50273e-05	-0.529567	4.92492	10.1616	0.00143398	0.00559867
ATXN2L	1.30799	6.62787	43.3351	4.61232e-11	2.36839e-09	0.667295	6.7249	13.3917	0.000252737	0.00353029	0.918036	6.55884	24.8283	6.26709e-07	6.45885e-06
ATXN7	1.07412	6.96768	33.0539	8.96383e-09	2.29536e-07	0.623244	6.75179	12.7474	0.000356511	0.0046289	0.834905	6.69185	34.8222	3.61225e-09	6.54543e-08
AUTS2	1.32931	6.42185	44.3298	2.77462e-11	1.49184e-09	0.781945	6.56185	30.0564	4.1967e-08	3.24758e-06	0.785772	6.71171	16.257	5.53059e-05	0.000328303
B2M	-1.02967	10.0122	16.8262	4.09644e-05	0.000333803	-1.21979	11.1043	25.911	3.57522e-07	1.85931e-05	-0.83195	10.8095	10.4538	0.00122397	0.0048692
BAHCC1	1.12031	5.18133	23.3568	1.34566e-06	1.7841e-05	1.17322	4.9064	40.4117	2.05705e-10	3.01482e-08	1.42543	4.09709	30.866	2.7647e-08	3.989e-07
BAMBI	-0.985334	3.71303	8.64782	0.00327453	0.01338	-1.94437	6.27482	46.642	8.52157e-12	1.81163e-09	-1.11022	4.81041	25.3224	4.85049e-07	5.14141e-06
BAX	1.5796	3.22437	20.1722	7.07725e-06	7.35382e-05	1.61145	3.57351	41.2389	1.34716e-10	2.11888e-08	0.994595	4.02139	33.2591	8.06626e-09	1.32613e-07
BAZ2A	0.63192	7.81261	11.3625	0.000749438	0.00390617	0.617145	7.89421	14.4365	0.000144966	0.00229878	0.454332	7.5966	10.1261	0.00146183	0.0056959
BCAP31	-0.995588	6.32358	21.537	3.47073e-06	4.00994e-05	-1.0617	7.49951	35.0694	3.18154e-09	3.27394e-07	-0.997633	6.59061	48.4884	3.32246e-12	1.24009e-10
BCKDHA	-1.61745	4.69478	20.9032	4.83075e-06	5.32452e-05	-1.2933	4.35247	23.9712	9.77895e-07	4.20408e-05	-1.11778	3.80902	32.3655	1.27732e-08	1.98998e-07
BCL10	-0.804126	5.31731	7.46462	0.00629235	0.0229879	-0.726692	5.94893	18.9462	1.34454e-05	0.00034498	-0.768661	6.52986	30.6222	3.13479e-08	4.45975e-07
BCL2L2-PABPN1	0.942754	7.03188	19.4723	1.0207e-05	0.000101029	0.67074	6.94426	17.2714	3.24032e-05	0.000698075	0.805142	6.80744	42.9837	5.51969e-11	1.53772e-09
BCL3	1.52172	4.80752	34.1376	5.13488e-09	1.43407e-07	0.682606	4.31797	8.18814	0.00421651	0.0311703	1.16004	4.2471	31.8038	1.70562e-08	2.5783e-07
BCL9L	1.42002	6.39457	41.447	1.21111e-10	5.58375e-09	0.66188	5.85834	13.7266	0.000211435	0.00307782	1.07936	5.59842	29.2762	6.27614e-08	8.29788e-07
BCORL1	1.59354	4.83122	34.1154	5.19374e-09	1.44036e-07	1.08581	4.45109	30.9497	2.64808e-08	2.18931e-06	1.15204	4.08247	28.2352	1.07432e-07	1.33317e-06
BLCAP	0.973655	6.48981	19.7069	9.02766e-06	9.05565e-05	0.832981	8.28277	24.5082	7.39958e-07	3.34468e-05	0.760918	6.17146	30.1922	3.9128e-08	5.41571e-07
BLVRB	-1.84829	4.1282	30.1912	3.91486e-08	8.40568e-07	-1.34383	3.81367	11.5879	0.000663838	0.00750591	-1.09985	3.72287	20.8179	5.0508e-06	4.02855e-05
BLZF1	-0.636976	5.28632	8.82288	0.00297477	0.012314	-0.554806	5.68544	7.26106	0.00704657	0.046654	-0.671814	5.4384	25.6976	3.99326e-07	4.32283e-06
BPHL	-0.78412	4.25988	7.16002	0.00745463	0.0264911	-0.885948	4.29853	10.9477	0.000937177	0.00985896	-0.67946	3.88248	11.9321	0.000551764	0.00244506
BPNT1	-0.911904	4.31948	12.3022	0.000452429	0.00256923	-0.571672	5.42225	9.73598	0.00180696	0.0164505	-0.727297	5.31316	17.7448	2.52608e-05	0.000165951
BRD4	1.42903	6.87969	47.644	5.11082e-12	3.36275e-10	1.08073	6.9704	23.8429	1.04526e-06	4.396e-05	1.33218	6.83928	48.371	3.52741e-12	1.304e-10
BRPF3	0.800026	6.76383	17.3183	3.16125e-05	0.000268298	0.589985	5.98394	12.8482	0.000337806	0.00444873	0.775999	6.27141	29.2048	6.51166e-08	8.54694e-07
BSG	-0.806235	6.87392	12.083	0.000508824	0.00283312	-1.03145	7.11968	28.048	1.18343e-07	7.73468e-06	-0.416241	6.78954	10.7601	0.00103713	0.0042179
BTD	-1.37526	4.63117	26.7918	2.26602e-07	3.83246e-06	-1.33219	3.62936	14.5477	0.000136652	0.00218847	-0.651171	3.04609	6.63521	0.00999825	0.0298174
BTNL9	1.27173	2.70061	9.23884	0.00236935	0.0102009	0.844129	3.28668	8.99275	0.00271053	0.0224669	0.959825	4.03584	9.84542	0.00170255	0.00647209
BUB1B	-1.16667	2.73391	6.67336	0.00978645	0.0329726	-0.698046	5.22225	13.2001	0.000279938	0.00382733	-1.27485	5.70121	30.4402	3.44317e-08	4.85143e-07
BUB3	-0.672309	5.78721	6.92194	0.00851444	0.0295486	-0.954668	6.27932	25.124	5.37589e-07	2.60005e-05	-0.497619	6.34754	12.6076	0.000384188	0.00178985
BUD31	-1.06913	4.67903	18.1005	2.09546e-05	0.000188825	-1.06719	5.23541	29.5736	5.38333e-08	3.90978e-06	-1.10933	5.14018	48.9664	2.60384e-12	9.98863e-11
BZW1	-1.34273	7.69089	46.4286	9.5019e-12	5.78157e-10	-0.95141	8.02603	20.4229	6.20819e-06	0.000184491	-0.662139	8.03224	18.2112	1.97718e-05	0.000133613
BZW2	-1.16077	5.00984	20.7192	5.31804e-06	5.7538e-05	-0.983326	6.76168	29.7763	4.8488e-08	3.59406e-06	-0.829426	6.3045	27.2789	1.76121e-07	2.07503e-06
C10orf32	-1.32671	5.33504	20.6175	5.60826e-06	6.01084e-05	-0.899934	4.61853	7.28324	0.00696009	0.0461763	-0.547742	4.42704	8.33373	0.00389156	0.0133049
C11orf10	-1.21207	4.3625	15.8614	6.81543e-05	0.000516143	-1.39873	5.06246	33.263	8.04982e-09	7.45129e-07	-0.696382	4.18623	12.817	0.000343485	0.00162251
C11orf54	-1.50907	5.92888	44.9975	1.97285e-11	1.10355e-09	-1.23192	4.55206	13.8627	0.000196668	0.00292672	-0.772785	5.5646	24.147	8.92562e-07	8.8225e-06
C11orf73	-1.08499	3.75424	7.86647	0.00503599	0.0191088	-1.75471	4.4611	16.3053	5.39117e-05	0.00105993	-1.12182	3.95908	33.9607	5.62362e-09	9.68185e-08
C11orf95	1.04129	5.10712	14.0964	0.000173673	0.00113731	0.853233	4.16488	17.1932	3.37647e-05	0.000722579	0.821634	4.57108	19.8592	8.33608e-06	6.22518e-05
C12orf29	-1.66636	4.1749	23.0025	1.61792e-06	2.09919e-05	-0.865757	4.30173	12.0115	0.000528736	0.00626389	-1.05806	4.20707	24.7998	6.3603e-07	6.54444e-06
C12orf44	-0.938422	4.65187	12.5428	0.000397726	0.00230719	-1.52159	4.68532	17.7596	2.50651e-05	0.000559941	-1.19827	4.29338	45.8278	1.29119e-11	4.14682e-10
C12orf57	-0.611593	4.6644	6.32987	0.0118721	0.0387352	-1.57761	4.14136	31.0733	2.4846e-08	2.06296e-06	-0.858654	3.9546	12.7272	0.000360384	0.00169198
C14orf119	-0.776104	4.55258	9.11905	0.00252961	0.0107959	-0.989694	4.89317	13.4406	0.000246239	0.00346203	-0.548429	4.91117	11.8993	0.00056154	0.00248326
C14orf2	-1.42423	5.08216	35.0083	3.28304e-09	9.70405e-08	-1.09781	5.35284	26.397	2.77966e-07	1.52338e-05	-1.29464	5.54124	69.6384	7.12356e-17	7.60922e-15
C15orf23	-1.6396	3.96295	19.3276	1.10103e-05	0.000107663	-0.844074	4.27025	11.7538	0.000607185	0.00699202	-0.895973	4.59705	19.2258	1.16136e-05	8.35641e-05
C15orf52	1.41531	5.18152	25.0926	5.46429e-07	8.11491e-06	2.04528	6.31864	52.0061	5.53282e-13	1.59758e-10	1.67256	4.86093	55.8761	7.71851e-14	4.25155e-12
C16orf80	-1.77423	4.50727	23.6688	1.14424e-06	1.55204e-05	-1.68589	4.52266	38.6484	5.0745e-10	6.54475e-08	-1.31909	4.31509	43.0273	5.39824e-11	1.51041e-09
C18orf21	-1.68223	3.71321	23.5813	1.19745e-06	1.61183e-05	-0.740599	4.22575	7.44317	0.00636777	0.0431643	-0.910806	3.92455	23.9683	9.79329e-07	9.57731e-06
C19orf10	-1.08578	5.51573	11.53	0.000684834	0.00361606	-0.819825	5.05359	7.16166	0.00744784	0.0486612	-0.864347	5.29216	28.8366	7.87503e-08	1.01502e-06
C19orf33	-1.34088	2.88075	7.04327	0.00795637	0.0279467	-0.919777	6.16828	14.1354	0.000170112	0.00260776	-0.917826	5.94147	33.851	5.94973e-09	1.01529e-07
C19orf55	2.1817	2.82804	27.5583	1.52432e-07	2.7219e-06	1.24569	3.26819	15.1954	9.69398e-05	0.00166702	1.03463	3.03295	16.6434	4.51077e-05	0.000274767
C19orf66	1.56965	5.19361	57.9049	2.751e-14	3.40108e-12	0.800847	4.67106	14.2586	0.000159327	0.00246785	0.84486	4.9397	29.2072	6.50371e-08	8.54231e-07
C19orf68	2.93236	1.10912	11.9489	0.000546806	0.00301244	3.72638	0.636697	98.7035	2.9329e-23	4.3646e-20	2.14221	1.10227	25.9954	3.42224e-07	3.77012e-06
C19orf70	-1.45528	2.82699	8.85047	0.00293013	0.0121629	-1.96404	2.98685	14.7024	0.000125888	0.00206043	-1.93401	2.7404	55.5265	9.22094e-14	4.95216e-12
C1GALT1C1	-2.78997	5.21853	57.3405	3.66534e-14	4.2858e-12	-1.06664	5.50456	23.919	1.00477e-06	4.26639e-05	-1.53432	5.68995	82.4999	1.05677e-19	1.9275e-17
C1orf151-NBL1	4.19881	6.97722	124.499	6.55211e-29	1.58971e-25	0.951497	4.72608	22.5857	2.00978e-06	7.47714e-05	2.10196	6.38183	118.593	1.28577e-27	9.2071e-25
C1orf63	-1.77	6.28061	37.6466	8.47927e-10	3.04783e-08	-1.04505	6.16434	27.1491	1.88351e-07	1.12118e-05	-1.32633	5.62066	31.422	2.07615e-08	3.0806e-07
C1QBP	-1.92165	6.10111	55.3143	1.02718e-13	1.0549e-11	-1.06892	6.55129	37.1748	1.08002e-09	1.25115e-07	-1.44503	7.19433	91.2684	1.2545e-21	3.20686e-19
C20orf112	1.05343	5.70015	23.5514	1.21618e-06	1.63364e-05	0.930111	6.76943	35.134	3.07775e-09	3.23599e-07	0.985435	6.90748	48.0162	4.22713e-12	1.54494e-10
C20orf24	-2.46867	3.30007	14.443	0.000144464	0.00097363	-1.1335	4.98541	12.2304	0.000470162	0.00570266	-0.961917	5.04006	23.4086	1.30988e-06	1.23021e-05
C20orf43	-1.42236	6.14897	29.2657	6.31032e-08	1.26951e-06	-0.558564	6.29663	11.933	0.000551485	0.00644655	-0.887795	6.30606	40.8781	1.62027e-10	3.97037e-09
C22orf28	-1.4131	5.86048	33.2513	8.09842e-09	2.10994e-07	-0.686558	6.079	11.6074	0.000656892	0.00744914	-0.962655	6.0986	50.046	1.5018e-12	6.08717e-11
C22orf46	0.766041	4.32315	9.82711	0.00171958	0.00786825	2.12361	4.62783	99.0382	2.47672e-23	3.99288e-20	1.2787	4.32202	36.4629	1.55599e-09	3.05727e-08
C2orf29	-0.601499	5.40572	7.25976	0.00705169	0.0253106	-0.879719	6.19473	24.8452	6.21223e-07	2.90294e-05	-0.497931	6.17018	13.2913	0.000266645	0.00129889
C4orf52	-1.33173	4.17829	18.8478	1.41574e-05	0.000133851	-0.773522	4.16761	8.24543	0.00408548	0.0304812	-0.768761	4.32101	13.5737	0.000229379	0.00113655
C5orf15	-1.42717	6.2151	40.4882	1.9781e-10	8.6475e-09	-0.718274	6.44875	14.1872	0.00016549	0.00254903	-0.635169	6.0379	14.866	0.000115427	0.000621286
C5orf44	-1.81095	5.51845	57.6696	3.10053e-14	3.73797e-12	-0.946605	5.03511	18.2641	1.92301e-05	0.000457596	-0.897093	5.06322	33.1592	8.49131e-09	1.38597e-07
C5orf63	1.00155	4.65692	13.7968	0.000203687	0.00130352	1.59759	5.57295	39.0237	4.18698e-10	5.58629e-08	1.25524	5.27623	45.6318	1.42707e-11	4.54547e-10
C6orf108	1.08542	3.96847	13.5784	0.000228806	0.00144192	0.985442	2.89412	10.4581	0.00122113	0.01212	0.535608	4.30313	6.30743	0.0120233	0.0349194
C6orf132	0.583996	6.34176	7.31851	0.00682478	0.0246225	1.1954	6.37698	45.8528	1.2748e-11	2.56898e-09	0.734613	6.04883	14.054	0.000177635	0.000907778
C7orf41	0.711549	6.84811	15.0056	0.00010719	0.000759403	1.03361	6.24919	38.1373	6.59378e-10	8.17714e-08	1.14883	5.94927	34.9903	3.3136e-09	6.05531e-08
C8orf76	-1.27014	3.21754	9.76987	0.00177395	0.00809032	-1.82324	3.94287	27.7067	1.41176e-07	8.89956e-06	-0.734016	3.5624	14.5546	0.000136153	0.000718248
CACNG8	4.7134	1.95626	16.5759	4.67407e-05	0.000373195	2.26474	-0.303089	13.0748	0.000299292	0.00405186	2.40145	1.79459	17.5763	2.76005e-05	0.000179305
CALR	-2.09474	9.29665	41.3365	1.28154e-10	5.82543e-09	-0.715818	9.42519	11.5915	0.000662553	0.00749576	-1.24953	9.05407	79.9847	3.77329e-19	6.0794e-17
CAMLG	-0.661355	5.11775	9.64249	0.00190128	0.00855244	-0.840149	4.80463	12.3734	0.000435494	0.00540761	-0.652737	4.91329	15.3716	8.83067e-05	0.000493588
CAND1	-1.11106	7.46281	24.849	6.20018e-07	9.06216e-06	-0.717698	7.78073	15.7607	7.18794e-05	0.00132674	-0.697582	7.67047	31.4868	2.00798e-08	2.98632e-07
CANX	-1.12522	10.3026	18.4783	1.71852e-05	0.000158538	-0.800132	9.73177	17.3951	3.03604e-05	0.000657729	-0.706648	10.2441	26.9216	2.11877e-07	2.43545e-06
CAP1	-0.603636	7.58721	6.8905	0.0086655	0.0299603	-0.63851	8.30048	8.5115	0.0035291	0.0273298	-0.359309	8.41113	6.45071	0.0110908	0.032588
CAPG	-1.20477	3.85475	8.03995	0.00457569	0.0176569	-0.922927	5.77812	13.764	0.000207271	0.00304007	-0.669992	5.24892	10.0711	0.00150613	0.00583907
CAPZA1	-1.04368	7.34106	25.7481	3.89012e-07	6.11395e-06	-0.570479	8.10096	13.0971	0.00029576	0.00401246	-0.658709	8.22927	20.7611	5.20302e-06	4.116e-05
CAPZA2	-1.38773	6.71931	46.5931	8.73681e-12	5.45278e-10	-0.739198	7.37324	12.9556	0.000318967	0.00425803	-0.822569	7.6246	21.6811	3.21956e-06	2.7067e-05
CARHSP1	1.30019	3.33812	17.3867	3.04951e-05	0.000260295	0.62677	4.38632	8.33916	0.00387995	0.0294013	0.503408	4.79732	8.18434	0.00422535	0.0142471
CASP4	-0.738532	5.07107	9.0329	0.00265164	0.0111912	-0.817943	5.84019	18.5029	1.69648e-05	0.000413874	-0.709867	5.57806	18.4366	1.7565e-05	0.000120554
CAT	-1.6276	6.41254	58.9316	1.63248e-14	2.20045e-12	-1.0559	6.62624	26.0906	3.25759e-07	1.7219e-05	-0.972566	6.50602	39.3251	3.58808e-10	8.10697e-09
CATSPER2	1.29522	4.44035	23.4284	1.2965e-06	1.72364e-05	1.4529	4.04978	23.4426	1.287e-06	5.20947e-05	1.33268	4.20924	30.4093	3.49842e-08	4.91201e-07
CBR1	-1.91216	5.46254	40.4835	1.9828e-10	8.64857e-09	-1.06276	5.60392	31.2127	2.31245e-08	1.94507e-06	-1.08643	5.26047	27.8624	1.30258e-07	1.58172e-06
CBX3	-0.940505	6.50746	16.7255	4.31968e-05	0.000349937	-0.596423	7.4153	10.6338	0.00111037	0.0112291	-0.768764	7.71216	17.8128	2.43739e-05	0.000160725
CCBL2	-1.65946	5.33297	26.3707	2.81779e-07	4.61548e-06	-0.927356	5.4023	13.1732	0.000283983	0.00387169	-0.955814	5.16231	36.8566	1.27146e-09	2.54214e-08
CCDC120	1.92319	4.44789	38.2908	6.09499e-10	2.28386e-08	0.795857	4.62583	14.3403	0.00015256	0.00238225	0.920568	3.90019	17.4292	2.98206e-05	0.0001918
CCDC130	-0.964692	4.0343	9.74411	0.00179898	0.00817922	-0.874956	4.45875	10.4265	0.00124217	0.0122858	-1.14632	3.67056	23.5982	1.18696e-06	1.13319e-05
CCDC132	-1.20591	5.6293	20.9087	4.817e-06	5.3154e-05	-0.901827	6.00551	22.9056	1.70154e-06	6.50555e-05	-0.752588	5.76019	32.0453	1.50621e-08	2.29661e-07
CCDC144NL	1.99965	3.37906	9.05529	0.00261936	0.0110887	2.44851	4.79649	96.9275	7.19142e-23	9.27502e-20	2.0212	2.70355	33.925	5.72778e-09	9.82454e-08
CCDC92	0.724965	5.42258	8.96312	0.00275484	0.0115389	0.721823	4.82546	13.5949	0.000226798	0.00325493	0.699502	5.02873	20.1364	7.21121e-06	5.50421e-05
CCNB1	-1.74279	3.50563	15.5259	8.13814e-05	0.00060107	-1.31705	5.8376	32.0401	1.51024e-08	1.31608e-06	-1.9552	6.63097	56.9753	4.41325e-14	2.57005e-12
CCND2	1.76344	8.8099	55.5838	8.95581e-14	9.2464e-12	0.909179	6.82998	9.51591	0.00203698	0.0180107	0.519285	9.58006	10.0882	0.00149218	0.00579082
CCNG1	-1.41193	7.42516	29.1229	6.79291e-08	1.35384e-06	-0.831966	7.10939	16.1212	5.94145e-05	0.00114431	-0.408282	7.25288	6.54585	0.0105129	0.0311265
CCNK	0.847409	5.38496	15.4233	8.59234e-05	0.000629824	0.79373	5.82536	16.6136	4.58208e-05	0.000928219	0.85325	5.8633	29.5917	5.33327e-08	7.13588e-07
CCT2	-1.62898	6.65823	56.515	5.57725e-14	6.11607e-12	-0.85085	7.17503	20.7755	5.16406e-06	0.000159846	-1.19131	7.39677	60.2265	8.45472e-15	5.63668e-13
CCT3	-1.48474	6.99607	49.0472	2.49881e-12	1.76371e-10	-1.18919	7.5197	49.854	1.65626e-12	4.05596e-10	-1.1827	7.51931	61.9238	3.57006e-15	2.59487e-13
CCT4	-1.22402	6.64755	42.9839	5.51934e-11	2.7754e-09	-0.74785	6.98279	16.1391	5.88548e-05	0.0011352	-0.823457	7.02491	22.4099	2.20233e-06	1.94429e-05
CCT5	-2.1797	6.85482	45.0081	1.96219e-11	1.10075e-09	-0.803374	7.83909	13.3013	0.000265227	0.00364683	-1.13467	7.91669	61.8348	3.73509e-15	2.69456e-13
CCT7	-1.15886	6.53665	24.2752	8.35094e-07	1.17203e-05	-0.70063	6.7255	9.79048	0.00175417	0.0160683	-1.04857	6.96942	43.6214	3.98455e-11	1.14981e-09
CCT8	-1.67133	7.15086	68.3088	1.39797e-16	3.26923e-14	-0.796718	7.84708	15.8768	6.76023e-05	0.00126239	-1.14059	7.69024	64.0469	1.21491e-15	1.01246e-13
CCZ1B	-0.839061	5.61844	10.9474	0.000937325	0.00470359	-0.547071	6.52881	11.9265	0.000553405	0.00646118	-0.70975	6.49	26.9243	2.11581e-07	2.4335e-06
CD151	-0.775275	6.23157	9.75868	0.00178478	0.00812633	-0.719498	6.25258	14.018	0.000181073	0.00274748	-0.442104	5.95618	9.80154	0.00174366	0.006605
CD164	-1.13165	8.66804	20.3125	6.57683e-06	6.89289e-05	-0.834036	8.76515	16.6491	4.49723e-05	0.000914862	-0.550916	9.4081	9.46546	0.00209377	0.0077431
CD46	-1.57065	8.98116	31.1047	2.44483e-08	5.55669e-07	-0.460671	9.59471	7.73855	0.00540541	0.0378751	-0.759379	9.59388	21.682	3.21789e-06	2.7067e-05
CD9	-1.66906	7.80819	46.5488	8.93652e-12	5.5166e-10	-1.30237	8.46583	25.2997	4.90788e-07	2.42214e-05	-1.00196	7.72657	45.2403	1.74283e-11	5.42608e-10
CDC123	-1.51756	5.01244	34.5294	4.19855e-09	1.19844e-07	-0.826059	5.81168	20.7592	5.20813e-06	0.000160696	-1.16744	5.91525	63.8464	1.34506e-15	1.10192e-13
CDC16	-0.859846	5.92295	15.1694	9.82808e-05	0.000707053	-0.496675	6.40924	7.98937	0.00470528	0.0339152	-0.616932	6.45494	17.7836	2.47507e-05	0.000162932
CDC23	-0.712491	5.49404	10.7696	0.00103181	0.00509216	-0.680918	5.49927	10.8684	0.000978174	0.0102015	-0.54108	5.56895	14.3137	0.000154731	0.000802891
CDC37	-1.66493	6.50141	40.7198	1.757e-10	7.78615e-09	-0.704966	6.82229	18.2538	1.93338e-05	0.000459498	-1.64763	7.01605	134.817	3.62123e-31	4.66753e-28
CDC40	-1.0397	5.93998	18.5781	1.63086e-05	0.000151594	-0.432534	6.03593	8.07699	0.00448308	0.0326665	-0.588544	5.89961	17.3293	3.14304e-05	0.00020115
CDK5RAP1	-1.04594	4.11918	11.2543	0.000794401	0.00409782	-0.638144	4.87906	7.19019	0.00733031	0.0480565	-0.865837	4.61339	27.248	1.78959e-07	2.09978e-06
CDKN2AIP	-1.2252	4.78202	21.6751	3.22948e-06	3.78072e-05	-0.586224	4.71838	8.30832	0.00394638	0.0296953	-0.558959	5.16894	12.2888	0.000455675	0.00207197
CELF1	0.986491	8.07938	22.8831	1.72157e-06	2.2042e-05	0.416995	7.87649	8.50138	0.00354877	0.0274618	0.824997	7.77952	47.98	4.30586e-12	1.57075e-10
CENPC1	-1.49347	6.24866	44.8487	2.12861e-11	1.17044e-09	-0.599989	6.10003	7.40067	0.00651996	0.0438426	-1.0086	5.87275	44.711	2.28374e-11	6.95336e-10
CERS2	-0.656738	6.92683	10.3667	0.00128309	0.00612665	-0.773739	7.12532	18.0148	2.19197e-05	0.000500659	-0.363899	6.7564	6.74291	0.0094121	0.0283669
CFI	-2.21895	3.95943	23.6088	1.18045e-06	1.5912e-05	-1.3327	4.98106	11.1806	0.000826562	0.00891342	-1.58487	5.80179	32.8372	1.00207e-08	1.59898e-07
CGRRF1	-1.2767	3.66353	13.8847	0.000194379	0.00125304	-1.47078	3.18115	11.6184	0.000653026	0.0074227	-1.00333	2.82357	16.2372	5.58846e-05	0.000330622
CHCHD10	0.905196	5.01555	15.4679	8.39202e-05	0.000616771	0.664381	4.98178	7.17097	0.00740926	0.0484583	0.659078	5.87828	16.2749	5.47858e-05	0.000325416
CHCHD2	-0.640318	5.9231	10.5108	0.00118678	0.00573876	-0.613132	6.2497	9.47553	0.0020823	0.018336	-0.410965	6.34278	7.23997	0.00712981	0.022291
CHCHD3	-0.777771	5.58366	13.5638	0.000230592	0.00145224	-0.934721	5.81802	24.565	7.18447e-07	3.27037e-05	-0.596819	6.51174	16.5337	4.77932e-05	0.000289213
CHERP	0.948925	4.91037	17.5241	2.83683e-05	0.000244945	0.469996	5.08782	8.09458	0.00443979	0.0324122	0.768604	4.96747	13.4318	0.000247394	0.00121429
CHMP4C	-1.5969	4.4036	18.8488	1.41501e-05	0.000133847	-0.56506	5.45011	8.98717	0.00271882	0.0224974	-0.645564	5.08278	16.0101	6.30058e-05	0.000366914
CHRDL2	2.17061	2.28957	10.7895	0.00102079	0.00504677	4.07162	-0.446873	20.9182	4.79324e-06	0.000149806	3.74249	2.93359	41.5767	1.13337e-10	2.89849e-09
CIAPIN1	-1.2526	4.37908	20.8102	5.0713e-06	5.54246e-05	-0.819804	5.15508	16.7072	4.36148e-05	0.000892594	-0.882693	5.04348	39.0428	4.14614e-10	9.24745e-09
CISD1	-1.34156	3.79615	11.9137	0.000557226	0.00305444	-0.879325	4.03231	7.10623	0.00768166	0.0498188	-0.656434	4.53713	11.9188	0.000555716	0.00246032
CKAP2	-1.30939	5.28379	22.2452	2.39957e-06	2.93113e-05	-0.581752	6.1006	8.9853	0.00272161	0.0225055	-1.01638	6.70255	27.7565	1.37585e-07	1.65943e-06
CKS2	-1.76592	2.52998	10.0482	0.001525	0.0070882	-2.09723	3.99579	35.4725	2.58683e-09	2.74972e-07	-1.93208	4.82032	73.3341	1.09463e-17	1.35664e-15
CLDN12	-0.851608	6.47209	16.9271	3.88432e-05	0.000319875	-0.54699	6.45449	10.7032	0.0010695	0.0109358	-0.621636	7.46995	16.7363	4.29515e-05	0.000263042
CLIC1	-1.1819	7.22947	33.773	6.19332e-09	1.6766e-07	-0.678678	7.50902	7.2848	0.00695403	0.0461677	-0.988455	8.22479	40.8639	1.63211e-10	3.98929e-09
CLIP3	3.20527	6.2174	121.613	2.80534e-28	6.05019e-25	1.94375	1.96698	25.1957	5.17962e-07	2.52406e-05	3.26567	3.99967	166.437	4.4399e-38	2.86137e-34
CLP1	-1.76804	3.48459	18.6589	1.56313e-05	0.000146078	-0.865248	3.99845	8.8485	0.00293329	0.0237537	-0.993774	3.45215	21.962	2.78108e-06	2.37602e-05
CLPP	-1.78651	4.63477	38.8598	4.55363e-10	1.77482e-08	-0.952289	4.32921	13.6262	0.00022305	0.00320939	-1.0841	4.32308	36.0597	1.91362e-09	3.67042e-08
CLPTM1	-0.804199	6.11583	11.347	0.000755683	0.00392817	-0.617902	6.18569	8.79447	0.00302145	0.0242342	-0.415375	5.772	7.35372	0.00669243	0.0211562
CLPTM1L	-0.926187	6.15357	19.6959	9.07958e-06	9.10303e-05	-0.730521	6.28291	13.3375	0.000260153	0.00360438	-0.530847	6.23413	19.9308	8.02971e-06	6.03837e-05
CLTC	-1.5121	9.27421	39.9806	2.56499e-10	1.08232e-08	-0.893944	9.69518	17.029	3.68135e-05	0.000774966	-0.758766	9.59462	40.4948	1.97144e-10	4.72314e-09
CNDP2	-1.58653	8.27676	46.2945	1.0175e-11	6.09558e-10	-0.813412	7.7393	29.9687	4.39072e-08	3.34786e-06	-0.910138	7.29697	46.9018	7.46338e-12	2.563e-10
CNIH4	-1.9343	2.96823	15.8771	6.75916e-05	0.000512883	-1.88751	4.51775	47.7918	4.73974e-12	1.05397e-09	-1.14017	3.49798	26.9614	2.07556e-07	2.39575e-06
CNOT1	-0.626996	8.72422	9.41666	0.00215023	0.00943827	-0.477353	9.05424	8.31866	0.00392399	0.0296075	-0.309107	9.16678	5.91322	0.0150277	0.0422611
CNOT2	-0.85333	6.55874	18.377	1.81229e-05	0.000165849	-0.492321	6.87578	10.7235	0.00105782	0.0108565	-0.48323	6.81035	15.1504	9.92762e-05	0.000546683
CNPY2	-1.19455	5.40774	20.5038	5.95143e-06	6.32971e-05	-0.614254	5.39105	7.59343	0.00585813	0.0405248	-0.694309	5.30437	25.5994	4.20171e-07	4.51999e-06
COCH	-1.25105	5.17066	14.846	0.000116654	0.000815063	-2.15221	1.88184	7.77351	0.0053018	0.0373113	-1.00638	2.70257	10.4293	0.00124034	0.00492419
COG2	-1.48607	5.2892	27.7357	1.39071e-07	2.52277e-06	-0.772142	5.61026	19.6766	9.17168e-06	0.00025567	-0.997846	5.82609	47.7638	4.80798e-12	1.72784e-10
COL1A1	2.50582	8.19881	109.059	1.57523e-25	1.86954e-22	1.18497	9.11858	12.0529	0.000517131	0.00616035	2.02658	9.97148	106.435	5.92047e-25	2.66201e-22
COL27A1	1.22004	5.55883	31.2816	2.23183e-08	5.1145e-07	0.981134	4.74175	20.9563	4.69875e-06	0.00014709	1.10341	4.81676	23.7835	1.07804e-06	1.04266e-05
COL5A1	1.71842	7.52756	63.9331	1.28716e-15	2.31178e-13	0.907004	7.17305	11.0422	0.000890603	0.00948767	1.45963	8.06959	98.2698	3.65101e-23	1.21704e-20
COL6A1	1.53138	7.98331	40.5283	1.93791e-10	8.51015e-09	0.609205	6.48937	7.61013	0.00580412	0.0402605	1.35849	7.16297	45.9669	1.20269e-11	3.91462e-10
COMMD10	-1.15134	4.172	12.4518	0.00041758	0.00240297	-1.04194	3.89001	8.68885	0.00320162	0.0253535	-0.673943	4.11714	12.3152	0.000449277	0.00204673
COMMD3-BMI1	-1.63834	5.58975	30.2348	3.82783e-08	8.23705e-07	-0.692754	6.12619	7.51693	0.00611219	0.0418315	-0.670825	5.44558	19.3785	1.07207e-05	7.7835e-05
COMMD4	-1.46361	3.42425	13.8465	0.000198368	0.0012741	-1.61858	3.75464	21.9007	2.87133e-06	9.90176e-05	-1.09469	3.49327	30.0393	4.2338e-08	5.81779e-07
COMMD8	-1.8249	3.22182	16.4582	4.9735e-05	0.000393221	-0.761135	4.38703	9.15399	0.00248176	0.0209935	-1.00518	4.26569	21.2723	3.98451e-06	3.26564e-05
COPB1	-1.77559	7.71107	65.798	4.99581e-16	9.99677e-14	-1.43943	7.1808	62.5927	2.54196e-15	1.00361e-12	-1.06957	7.42667	63.4427	1.65098e-15	1.33e-13
COPB2	-2.1401	8.48367	56.5745	5.41082e-14	6.00137e-12	-0.849814	8.12246	28.7355	8.29681e-08	5.7325e-06	-1.08857	8.04394	58.8757	1.67954e-14	1.07881e-12
COPE	-0.879479	5.13368	11.7833	0.000597649	0.00323852	-0.769721	4.87302	11.6921	0.000627648	0.00717641	-0.549072	4.65965	8.37122	0.0038121	0.0130703
COPG1	-1.36059	7.95764	31.2958	2.21556e-08	5.08321e-07	-0.424926	7.45669	8.24264	0.00409177	0.0304928	-0.512	7.32097	16.4157	5.0862e-05	0.000305393
COPS2	-1.0929	6.55021	24.1417	8.95011e-07	1.24739e-05	-0.461715	6.61481	9.02239	0.00266693	0.0221911	-0.500507	6.8633	16.3411	5.2903e-05	0.000315785
COPS3	-1.06783	5.47263	22.8522	1.74946e-06	2.23548e-05	-0.856333	5.44788	19.9024	8.14981e-06	0.000232889	-1.0536	5.70907	51.3654	7.66762e-13	3.33136e-11
COPS4	-1.29317	5.38745	11.825	0.000584403	0.0031765	-0.894604	5.33494	18.0644	2.13556e-05	0.000493452	-0.845218	5.16039	28.5226	9.26126e-08	1.17184e-06
COPS5	-1.66512	5.11936	42.8579	5.88624e-11	2.92204e-09	-1.1037	5.59859	26.8042	2.25149e-07	1.2925e-05	-1.19658	5.49822	58.1515	2.42687e-14	1.4943e-12
COQ9	-0.66792	5.30507	7.75849	0.00534605	0.0200351	-0.539715	5.31497	8.29121	0.00398374	0.0298834	-0.453403	5.70663	10.0268	0.0015428	0.0059633
CORO1B	-1.73164	5.97703	45.5567	1.48282e-11	8.54053e-10	-0.89853	5.66838	15.2561	9.38756e-05	0.00163027	-0.836759	5.12897	36.4431	1.57187e-09	3.07907e-08
COX16	-2.09596	5.31643	56.2889	6.25687e-14	6.66259e-12	-2.04738	5.01902	41.2944	1.30944e-10	2.07642e-08	-1.68819	5.03377	89.5024	3.0627e-21	6.96639e-19
COX4I1	-0.769659	6.85597	14.9061	0.000112996	0.000792644	-0.917261	6.97356	32.7482	1.04906e-08	9.52821e-07	-1.03098	7.31778	49.0286	2.52253e-12	9.73464e-11
COX5B	-1.84117	4.98082	36.1713	1.80715e-09	5.88484e-08	-1.04648	5.80415	14.1793	0.000166189	0.00255735	-0.736559	5.49866	14.943	0.000110811	0.000599611
COX6A1	-1.48875	5.45057	31.2002	2.32737e-08	5.30837e-07	-0.746163	6.125	9.15904	0.00247492	0.0209632	-0.559176	6.07601	11.1522	0.000839315	0.00352921
COX6C	-2.19486	6.01206	42.6684	6.48529e-11	3.18682e-09	-1.3872	7.00228	38.2687	6.16441e-10	7.74394e-08	-1.66914	7.07518	62.2407	3.03948e-15	2.26021e-13
COX7A2	-2.35684	4.80212	54.1486	1.8589e-13	1.83154e-11	-1.18748	5.12951	12.4673	0.000414145	0.00520263	-1.7375	5.55904	80.0933	3.57137e-19	5.9016e-17
COX7B	-1.24298	4.26385	16.3152	5.36332e-05	0.000418753	-1.43953	5.30515	30.8594	2.77412e-08	2.27407e-06	-1.16966	5.41318	42.3961	7.45399e-11	2.0156e-09
COX7C	-1.06383	6.43411	26.8272	2.22483e-07	3.78144e-06	-1.12772	6.40209	16.1565	5.83172e-05	0.00112933	-0.920026	7.31958	21.2637	4.00239e-06	3.27613e-05
CPD	-1.35179	8.34537	34.0657	5.32816e-09	1.47112e-07	-0.763592	7.9166	12.0636	0.000514165	0.0061288	-0.4244	8.34333	8.10671	0.00441017	0.0147852
CPE	-1.09491	8.96278	17.3396	3.12599e-05	0.000265538	-1.02135	4.8631	9.97979	0.00158268	0.014859	0.61289	5.08296	5.8345	0.0157149	0.0438809
CPSF3	-1.29779	5.22148	26.2445	3.00806e-07	4.8859e-06	-0.752492	5.91695	19.1387	1.21555e-05	0.000318891	-0.961614	5.9873	35.5244	2.51873e-09	4.71415e-08
CPSF7	0.586672	6.64413	10.4022	0.00125863	0.00602466	0.416848	6.78208	8.82767	0.00296697	0.0239307	0.59608	5.96423	18.7837	1.46414e-05	0.000102713
CREB3L1	0.698774	7.02982	6.37086	0.011601	0.0380104	1.29805	4.19077	8.7903	0.00302836	0.0242695	1.06517	6.3476	37.7637	7.98556e-10	1.66014e-08
CREB3L2	1.0165	8.29396	25.027	5.65344e-07	8.33839e-06	0.690118	7.68445	19.1675	1.19732e-05	0.000316009	1.12957	7.56528	41.2341	1.35046e-10	3.38209e-09
CRIPAK	2.27223	4.94334	52.6524	3.98119e-13	3.4966e-11	1.74485	3.89548	44.6127	2.40123e-11	4.59943e-09	1.88543	4.29359	89.0489	3.8518e-21	8.46259e-19
CRNKL1	-1.65836	6.95919	68.2081	1.47123e-16	3.39958e-14	-0.872935	6.50216	23.274	1.40489e-06	5.58979e-05	-0.830363	6.46175	36.3243	1.67068e-09	3.25614e-08
CRTAP	1.53319	7.80405	47.5231	5.43593e-12	3.55257e-10	0.734079	6.26283	14.3299	0.000153409	0.00239002	1.10526	6.72909	54.6217	1.4611e-13	7.5532e-12
CRTC1	1.00022	4.73497	12.2153	0.000474001	0.00267374	0.932162	4.11373	12.7933	0.000347872	0.00453805	0.941799	3.66101	16.8155	4.11962e-05	0.000253739
CRTC2	1.59657	4.99656	43.7125	3.80341e-11	1.98987e-09	0.635022	4.84589	11.6118	0.000655347	0.00743714	0.714214	4.40147	20.101	7.34592e-06	5.58498e-05
CRYAB	2.0601	5.74237	60.6536	6.80563e-15	9.78498e-13	1.65115	0.946704	8.77394	0.00305564	0.0244174	2.15762	2.82405	25.8742	3.64411e-07	3.98728e-06
CSE1L	-1.41569	6.71802	36.7295	1.35711e-09	4.58114e-08	-0.802599	7.47945	15.7992	7.04333e-05	0.00130768	-0.904507	7.53966	37.7273	8.13577e-10	1.68955e-08
CSTF1	-1.37002	5.25397	35.0067	3.28571e-09	9.70405e-08	-1.13392	5.34657	26.1022	3.23819e-07	1.72105e-05	-1.01043	5.23083	52.4139	4.49541e-13	2.05958e-11
CSTF2	-1.94713	3.6836	20.3765	6.36062e-06	6.69884e-05	-0.861251	4.26454	12.4858	0.000410059	0.00516136	-1.50506	4.41419	51.2136	8.28406e-13	3.58309e-11
CTAGE5	-0.940361	6.01053	20.3033	6.60868e-06	6.92253e-05	-0.462099	6.15667	7.16394	0.00743835	0.048618	-0.442502	6.44871	11.7861	0.000596733	0.00261853
CTBS	-2.21152	5.53236	44.6941	2.30346e-11	1.25944e-09	-0.643827	4.70276	8.54626	0.00346233	0.0269005	-0.461005	4.37611	6.66164	0.00985104	0.0294556
CTDNEP1	0.993734	5.68921	22.9428	1.66892e-06	2.15098e-05	0.74943	5.4315	17.7067	2.57723e-05	0.000572435	0.746371	5.74032	22.0075	2.71589e-06	2.32752e-05
CTNNA1	-1.40059	8.10438	36.2446	1.7404e-09	5.69665e-08	-0.770699	8.64372	18.5596	1.64677e-05	0.000404858	-0.721533	8.76472	26.2918	2.93528e-07	3.2766e-06
CTNNAL1	-1.64126	5.90966	46.5618	8.87741e-12	5.50513e-10	-1.47314	4.10634	15.2365	9.48507e-05	0.00164278	-0.901731	5.45098	32.1144	1.45355e-08	2.22862e-07
CTNNB1	-0.696875	8.7356	11.7631	0.000604168	0.00326473	-0.498187	8.70346	7.64622	0.00568913	0.0395479	-0.389339	9.52008	6.90959	0.00857346	0.0261822
CTSF	-1.10144	6.16298	22.8621	1.74051e-06	2.22552e-05	-0.952335	4.48318	7.97764	0.00473586	0.0340848	0.75196	2.70091	6.49878	0.0107949	0.0318334
CUL2	-0.768965	5.67105	10.7062	0.0010678	0.00524708	-0.671875	6.2849	12.9668	0.000317066	0.00423909	-0.570592	6.05242	19.7046	9.03827e-06	6.68756e-05
CUL3	-1.62752	7.28694	41.1772	1.39035e-10	6.2906e-09	-0.435982	7.63883	8.68101	0.00321543	0.0254108	-0.74271	7.69348	34.5743	4.10297e-09	7.35871e-08
CUTA	-0.877552	5.23705	9.45602	0.00210457	0.00928627	-1.37411	4.91541	29.569	5.396e-08	3.90978e-06	-0.862367	4.60555	26.232	3.02768e-07	3.37196e-06
CYB5A	-1.42694	5.71945	31.9949	1.54578e-08	3.69957e-07	-1.45479	6.05284	39.4607	3.34726e-10	4.59263e-08	-0.884585	4.93197	22.1088	2.57632e-06	2.22567e-05
CYB5R1	-0.992145	5.00171	13.1599	0.000286009	0.00174026	-0.690696	6.78376	15.2923	9.20891e-05	0.001605	-0.685424	3.89249	10.8066	0.00101141	0.00412719
CYB5R4	-0.91223	3.6666	6.65553	0.00988485	0.0332176	-0.84014	4.77626	15.6147	7.76476e-05	0.00141173	-0.619547	4.65096	12.3946	0.000430572	0.00197408
CYC1	-1.06266	4.93063	11.0987	0.000863876	0.0043895	-0.915392	5.63538	14.1781	0.000166295	0.00255735	-0.826097	5.44923	29.4392	5.76979e-08	7.69863e-07
CYFIP1	-1.11606	7.15582	30.2565	3.78518e-08	8.15431e-07	-0.861636	7.42195	30.3336	3.6376e-08	2.90798e-06	-0.562046	7.16717	22.7973	1.80017e-06	1.63325e-05
CYP27C1	2.95214	1.84571	14.5197	0.0001387	0.000939671	2.09419	3.25975	26.2411	3.01334e-07	1.63294e-05	1.74635	1.17464	26.4563	2.69567e-07	3.03172e-06
CYR61	1.97613	7.07432	73.25	1.14222e-17	3.63452e-15	1.42253	4.55019	19.8713	8.28331e-06	0.000234625	1.81828	5.40604	38.1405	6.58288e-10	1.40945e-08
DAD1	-1.02181	4.85784	16.836	4.07535e-05	0.000332363	-1.11553	5.13167	13.3366	0.000260277	0.00360438	-0.745226	4.96391	26.7642	2.29857e-07	2.62032e-06
DAP3	-0.631186	6.37397	11.0352	0.000893974	0.00451876	-0.569283	6.79189	12.9532	0.000319377	0.00425803	-0.645982	6.62982	21.0509	4.47236e-06	3.61339e-05
DARS	-1.24512	6.91621	28.883	7.68841e-08	1.50284e-06	-0.794676	7.16819	21.6101	3.34088e-06	0.000111436	-0.856138	7.22833	34.4511	4.37099e-09	7.74599e-08
DBR1	-1.01185	4.85894	15.9207	6.60526e-05	0.00050416	-0.572423	4.95267	8.76931	0.00306341	0.0244693	-0.744482	4.50982	20.3883	6.32135e-06	4.89968e-05
DCAF13	-1.79325	5.37149	37.8564	7.61501e-10	2.78882e-08	-0.752218	6.48616	17.4778	2.90681e-05	0.000634707	-1.38061	6.14256	91.1064	1.36152e-21	3.41865e-19
DCAF16	0.609986	7.29611	9.22617	0.00238581	0.0102634	0.629484	6.56144	14.628	0.000130956	0.00212362	0.912015	6.89792	57.6633	3.11057e-14	1.87351e-12
DCAF4	-1.32526	3.65892	13.5852	0.00022797	0.00143712	-0.765115	4.30161	9.20749	0.00241027	0.020543	-0.734648	4.06749	15.4869	8.30782e-05	0.000467253
DCK	-0.938988	4.66003	11.9881	0.000535427	0.00295918	-1.051	5.36235	27.8569	1.3063e-07	8.4521e-06	-1.10476	5.40601	41.0506	1.48339e-10	3.68637e-09
DCLRE1A	-1.27509	4.92325	18.617	1.59791e-05	0.00014897	-1.37558	4.36878	24.8806	6.0993e-07	2.87798e-05	-0.665948	4.69978	16.2208	5.63718e-05	0.000332599
DCTN3	-0.686012	4.38585	6.52028	0.0106651	0.0354834	-1.06884	4.14126	7.33463	0.00676388	0.0451376	-0.801237	3.92732	16.7432	4.27944e-05	0.000262163
DDB1	-1.3129	7.70646	26.559	2.5561e-07	4.24413e-06	-0.897363	8.33355	20.5546	5.79552e-06	0.000174407	-0.569512	7.4227	16.6809	4.42241e-05	0.000269981
DDOST	-0.9509	6.61013	18.4899	1.70806e-05	0.000157723	-0.864351	6.91731	15.7902	7.07697e-05	0.00131267	-0.415453	6.68072	11.0539	0.000884986	0.00368678
DDRGK1	-1.03185	4.65677	11.8689	0.000570795	0.00311124	0.905876	5.07697	25.2063	5.15133e-07	2.51661e-05	-0.525157	4.57913	8.68723	0.00320447	0.011236
DDX18	-1.00312	6.53523	19.738	8.88197e-06	8.91873e-05	-0.46781	7.08883	9.41008	0.00215796	0.0188648	-0.585461	7.39921	19.6209	9.44294e-06	6.94177e-05
DDX20	-1.10893	5.08175	21.2562	4.01811e-06	4.53439e-05	-0.771496	5.12265	14.3537	0.000151484	0.00237342	-1.15285	5.16991	64.1487	1.15371e-15	9.65624e-14
DDX23	-0.844065	6.90652	11.2285	0.000805526	0.00414728	-0.497797	7.16135	9.79217	0.00175257	0.0160612	-0.798895	7.17369	37.7158	8.18377e-10	1.69769e-08
DDX24	-1.27635	7.92951	23.0826	1.55188e-06	2.02066e-05	-0.607199	7.01701	16.0788	6.0759e-05	0.0011602	-0.698237	7.35748	27.2095	1.82556e-07	2.13653e-06
DDX41	-0.760182	5.24896	10.7483	0.00104373	0.00514703	-0.874784	5.34026	15.6941	7.44565e-05	0.00136793	-0.915998	5.32967	36.6588	1.40725e-09	2.79916e-08
DDX47	-1.17725	5.31213	22.1552	2.51478e-06	3.04884e-05	-0.984404	5.73971	19.8325	8.45346e-06	0.000238397	-0.965482	5.52233	48.9686	2.60097e-12	9.98863e-11
DDX60	-1.24451	6.36319	32.9336	9.53596e-09	2.40828e-07	-0.638308	6.74757	10.3996	0.00126041	0.0124154	-0.802588	6.97728	23.7014	1.125e-06	1.08159e-05
DECR1	-0.943463	5.2475	11.7153	0.000619887	0.00333112	-0.738647	6.66644	19.1631	1.20011e-05	0.000316313	-0.772614	5.90717	27.5224	1.55283e-07	1.85438e-06
DEPDC1	-2.44942	3.85235	31.3824	2.11897e-08	4.89634e-07	-0.760546	5.00825	9.9002	0.00165261	0.0153639	-1.1235	5.26502	27.4518	1.61057e-07	1.9127e-06
DHCR24	-1.26365	8.60249	35.9914	1.98185e-09	6.32694e-08	-0.696058	6.54862	8.78244	0.00304144	0.0243341	-0.826035	6.95522	30.2423	3.81292e-08	5.29972e-07
DHCR7	-0.993136	4.27264	13.6036	0.000225751	0.00142591	-0.883452	5.03786	17.8277	2.41838e-05	0.000543392	-0.585395	4.40721	9.78126	0.00176299	0.00666779
DHX29	-1.35011	6.68054	35.2006	2.9743e-09	8.92291e-08	-0.620814	6.51802	16.1083	5.9822e-05	0.00115041	-0.558107	6.42333	18.4107	1.7806e-05	0.000121905
DHX30	-0.695101	5.7215	9.74442	0.00179868	0.00817922	-0.713505	5.86379	18.0369	2.16664e-05	0.000497171	-0.469489	5.36138	8.64162	0.00328569	0.0114812
DHX32	-1.84652	6.18282	55.7273	8.32562e-14	8.64172e-12	-0.918605	5.76157	13.527	0.000235151	0.00334395	-0.900262	6.47114	50.6972	1.07771e-12	4.51151e-11
DHX40	-0.973489	6.14442	22.452	2.15466e-06	2.67233e-05	-0.806326	6.39484	16.3718	5.20552e-05	0.00103077	-0.467371	5.94033	14.0682	0.000176299	0.000901497
DHX8	-1.05443	5.85757	19.9225	8.06458e-06	8.21698e-05	-0.439698	6.81268	8.7963	0.00301842	0.02422	-0.689464	6.45607	24.014	9.56379e-07	9.38135e-06
DHX9	-1.52073	7.60551	50.0219	1.52038e-12	1.14827e-10	-0.70459	8.33039	19.3612	1.08184e-05	0.000291374	-1.16568	8.03197	83.0769	7.89229e-20	1.49598e-17
DIS3L	-0.709023	5.81155	13.3652	0.000256335	0.00158606	-0.795829	5.71838	19.2509	1.14617e-05	0.000305003	-0.432295	5.33509	8.84394	0.00294064	0.0104129
DKC1	-0.856333	6.07475	19.3265	1.10169e-05	0.000107673	-0.480584	6.791	7.9395	0.00483672	0.0346946	-0.641631	7.07772	15.9311	6.56913e-05	0.000381061
DLD	-1.14252	6.80921	32.4596	1.21697e-08	2.98626e-07	-0.709558	7.49935	16.1036	5.99708e-05	0.00115213	-0.949085	7.5584	42.2842	7.89267e-11	2.11061e-09
DLGAP4	1.48192	6.28087	49.422	2.06422e-12	1.49502e-10	0.523377	5.88675	10.6292	0.00111315	0.0112513	0.997823	5.93698	32.6609	1.09722e-08	1.73032e-07
DMPK	1.30437	5.0874	21.4354	3.65954e-06	4.20281e-05	1.00945	4.66807	20.6016	5.65479e-06	0.000171739	0.846166	4.2994	17.1168	3.51501e-05	0.000221582
DMWD	0.797277	5.30525	10.078	0.00150053	0.00699118	0.832345	5.26842	26.4352	2.72532e-07	1.50211e-05	0.726193	4.61018	15.8276	6.93842e-05	0.000399843
DNAJA2	-1.42953	6.70457	43.2555	4.80394e-11	2.44736e-09	-0.418534	7.01764	7.40243	0.00651359	0.043815	-0.821727	7.02388	33.7603	6.23374e-09	1.05387e-07
DNAJC1	-1.67902	5.89818	31.7039	1.79562e-08	4.24003e-07	-0.516944	5.78138	8.6094	0.00334432	0.0262086	-0.728014	5.69584	29.3887	5.92216e-08	7.87476e-07
DNAJC10	-1.02377	8.23756	13.2906	0.00026674	0.00163946	-0.584404	7.33826	13.5894	0.000227463	0.00326038	-0.362963	8.03442	7.43139	0.0064096	0.0203687
DNAJC3	-1.57668	8.4875	50.1683	1.41107e-12	1.08686e-10	-0.694997	7.80834	16.736	4.29576e-05	0.000880357	-0.664906	8.22089	21.1613	4.22214e-06	3.42987e-05
DNAJC8	-0.674305	6.1126	10.8386	0.000994054	0.0049372	-0.509872	5.86886	7.23109	0.00716515	0.0472129	-0.669628	5.96456	27.1193	1.91278e-07	2.22513e-06
DNHD1	0.822882	4.99682	9.93377	0.00162274	0.00747269	0.800627	4.39123	11.9275	0.000553101	0.00646118	1.03839	4.77032	18.8635	1.40411e-05	9.88964e-05
DNM2	-0.603311	6.38045	5.9475	0.0147382	0.0460758	-0.531737	7.74978	10.0659	0.00151041	0.0143801	-0.370805	7.36484	7.18317	0.00735907	0.0229299
DNAAF2	-1.26233	3.86832	12.92	0.000325097	0.00194277	-0.950605	4.1817	8.95843	0.00276192	0.0227277	-1.04757	3.98428	28.6293	8.76452e-08	1.11556e-06
DPH1	-0.747189	5.43445	7.75998	0.00534165	0.020028	-0.608129	4.92832	8.32668	0.00390671	0.0295231	-0.611902	4.81265	12.6951	0.000366611	0.00171915
DPP3	-0.969956	4.75418	12.2062	0.00047632	0.00268449	-0.935775	5.57043	18.9213	1.36226e-05	0.000347682	-0.651259	5.51527	23.0222	1.60138e-06	1.474e-05
DPP7	-1.00607	5.25031	15.0465	0.000104894	0.000746008	-1.23334	4.52352	12.7958	0.000347391	0.00453484	-0.542416	3.95217	8.05564	0.00453622	0.0151552
DPY19L4	-0.932215	6.45333	17.8342	2.41014e-05	0.000213708	-0.761543	6.764	20.974	4.65548e-06	0.000146209	-0.503325	6.1175	11.6317	0.000648372	0.00282207
DPY30	-1.69988	4.3242	29.2698	6.2968e-08	1.26917e-06	-0.93335	4.76006	18.1131	2.08169e-05	0.000485209	-0.816788	4.47383	19.2707	1.13434e-05	8.18026e-05
DRG1	-0.725184	5.21217	9.38994	0.00218179	0.00954012	-0.692327	5.39677	15.2814	9.2624e-05	0.00161287	-0.914583	5.38529	32.8367	1.00236e-08	1.59898e-07
DTD1	-0.92404	3.89599	8.04358	0.00456652	0.017625	-0.99861	4.94896	24.2919	8.27874e-07	3.665e-05	-0.757557	4.30086	19.5996	9.54909e-06	7.00387e-05
DTX2	1.32331	4.77342	25.0046	5.71951e-07	8.42305e-06	0.705835	5.48672	10.0474	0.00152564	0.0144823	0.499451	5.70539	5.70462	0.0169203	0.0467206
DVL1	-0.759252	4.81789	8.91773	0.00282415	0.0117911	-0.763036	4.83819	12.9739	0.000315858	0.00422586	-0.524108	4.64274	9.99274	0.00157159	0.00605762
DVL3	1.82423	6.90589	74.2702	6.81227e-18	2.20377e-15	0.786122	6.73631	25.917	3.56409e-07	1.85852e-05	1.30138	6.26689	89.2238	3.52575e-21	7.83526e-19
DYNLL2	0.970246	6.60787	26.1535	3.1533e-07	5.09197e-06	1.02499	5.93811	48.7624	2.88919e-12	6.90053e-10	0.807968	5.76798	34.4982	4.26638e-09	7.60242e-08
EAPP	-1.22688	5.44207	21.7186	3.1572e-06	3.70952e-05	-0.834223	5.15911	10.6553	0.00109754	0.0111342	-0.938321	5.23226	33.3033	7.88471e-09	1.30182e-07
EBPL	-1.20066	4.07899	12.6685	0.000371872	0.00218266	-1.11099	4.23382	14.3803	0.000149356	0.00235296	-0.57157	4.18109	10.3038	0.00132759	0.00522762
ECD	-1.05926	5.60995	13.6926	0.000215304	0.00136794	-0.574454	5.66582	10.7271	0.00105577	0.0108413	-0.68363	5.46139	23.9922	9.6726e-07	9.47366e-06
ECHS1	-1.53011	5.68125	33.9429	5.67541e-09	1.55593e-07	-0.710989	5.80802	10.0306	0.00153961	0.0145864	-0.70621	5.61376	24.7017	6.69255e-07	6.83538e-06
EDC4	-0.966589	5.62965	12.4744	0.000412565	0.00237693	-0.826959	5.95407	20.1891	7.01502e-06	0.000204544	-0.537416	5.66065	14.608	0.000132354	0.000700885
EEF1E1	-1.41419	3.27402	13.7929	0.000204105	0.00130576	-1.87165	3.90124	19.8867	8.21711e-06	0.000234121	-1.56128	3.83105	44.3132	2.7982e-11	8.37468e-10
EEF2K	1.1646	7.43365	42.4108	7.39799e-11	3.56315e-09	0.444516	6.2412	8.59335	0.00337393	0.0263513	1.03413	5.95897	53.0213	3.29943e-13	1.56735e-11
EFHA1	-2.37068	5.7633	69.8509	6.39622e-17	1.61235e-14	-0.950038	5.55489	25.4817	4.46593e-07	2.24994e-05	-1.27623	6.34777	64.1783	1.13651e-15	9.55362e-14
EFR3A	-0.763939	7.43271	11.6526	0.000641129	0.00342441	-0.633663	7.44093	16.6563	4.48012e-05	0.000913303	-0.347122	7.12556	5.88363	0.0152823	0.0428276
EGR1	2.77394	9.0988	89.6705	2.81319e-21	1.77022e-18	1.56042	5.79246	42.0534	8.88168e-11	1.45614e-08	2.49785	6.72247	161.533	5.23144e-37	2.52862e-33
EGR3	1.97583	6.02546	50.0314	1.51305e-12	1.1472e-10	1.51083	2.202	13.3035	0.000264914	0.00364511	1.33834	3.07433	17.3313	3.13981e-05	0.00020101
EHBP1L1	1.74007	7.13816	51.5239	7.07301e-13	5.91755e-11	2.19313	8.8277	100.394	1.24934e-23	2.19724e-20	1.09495	6.99405	39.3134	3.60954e-10	8.13366e-09
EID1	-1.28754	7.82107	30.7085	2.99846e-08	6.67668e-07	-1.03775	6.94775	27.9244	1.26152e-07	8.18972e-06	-0.737145	6.77112	23.5476	1.21861e-06	1.15834e-05
EIF2AK3	-1.55129	6.92456	45.8286	1.29062e-11	7.59121e-10	-0.641725	6.401	13.6328	0.000222265	0.00320413	-0.420986	6.22551	10.1234	0.00146395	0.00570185
EIF2B1	-1.40715	5.52273	26.6903	2.38816e-07	4.01334e-06	-0.877683	5.70217	18.5107	1.6895e-05	0.000412689	-0.631812	5.4367	22.5421	2.0559e-06	1.82669e-05
EIF2S2	-1.30117	6.52674	31.1214	2.42379e-08	5.51533e-07	-0.57271	7.45575	8.98147	0.00272731	0.0225301	-0.738961	7.64651	23.7507	1.09653e-06	1.05685e-05
EIF3D	-0.97409	7.30189	13.7655	0.0002071	0.00132144	-0.616672	7.38137	13.9554	0.000187194	0.00281607	-0.843757	7.44098	34.6553	3.93567e-09	7.08932e-08
EIF3G	-1.27009	6.60032	30.4455	3.43371e-08	7.46342e-07	-0.962446	6.36623	28.6829	8.52519e-08	5.84852e-06	-1.18815	6.54773	66.8135	2.98446e-16	2.81471e-14
EIF3I	-0.826292	6.31416	13.473	0.000242024	0.00151051	-0.991126	6.2171	14.818	0.0001184	0.00196615	-0.591535	6.35882	18.322	1.86544e-05	0.000126995
EIF4A1	-1.22704	8.29597	24.2947	8.26655e-07	1.16271e-05	-0.773692	8.56391	17.1871	3.38726e-05	0.000724087	-0.895093	8.73778	36.0934	1.88081e-09	3.61467e-08
EIF4A3	-1.44471	5.1003	21.6437	3.2829e-06	3.834e-05	-0.913723	5.7578	16.1411	5.87931e-05	0.00113514	-1.16903	5.31711	41.1625	1.40085e-10	3.49923e-09
EIF4E	-0.834583	6.65304	15.1332	0.000100184	0.000718082	-0.616863	6.83767	13.5124	0.000236993	0.00336134	-0.678843	7.14103	22.3504	2.2716e-06	1.99814e-05
EIF4EBP3	-2.03515	2.61064	12.3293	0.000445908	0.00253889	-7.15281	0.395649	11.0234	0.000899686	0.00956747	-1.34108	0.867824	7.85893	0.00505702	0.0166082
ELF4	1.33896	3.97518	23.8722	1.02946e-06	1.41114e-05	0.488796	7.03351	11.8224	0.000585209	0.00677343	0.594716	5.74593	17.461	2.93257e-05	0.000189246
ELK3	1.33725	4.45296	22.3874	2.22836e-06	2.75494e-05	1.01563	5.04608	21.0316	4.51762e-06	0.000143041	0.889782	4.5855	28.5739	9.0191e-08	1.14495e-06
ELMSAN1	0.993211	7.05095	25.384	4.69796e-07	7.16319e-06	0.442141	6.38271	7.70028	0.00552124	0.0385749	0.873441	6.43304	52.1135	5.23848e-13	2.36443e-11
ELP2	-0.747723	6.80405	15.4369	8.53078e-05	0.000625547	-0.588373	6.342	13.3118	0.000263745	0.00363678	-0.509113	5.67792	13.3145	0.000263358	0.00128548
EMC3	-1.55988	4.71504	29.9838	4.35675e-08	9.24203e-07	-1.24389	5.12464	34.0755	5.30158e-09	5.15399e-07	-0.679325	4.68972	13.6366	0.000221822	0.00110278
ENG	1.4035	5.14874	37.7314	8.1188e-10	2.9291e-08	-0.559591	5.45263	8.18287	0.00422878	0.0312133	1.10373	4.55871	42.3461	7.64669e-11	2.05907e-09
ENO1	-1.49124	7.79109	36.0511	1.92211e-09	6.17685e-08	-0.681544	9.09819	9.95867	0.00160093	0.014973	-1.3503	9.02446	71.5353	2.72349e-17	3.19127e-15
ENO2	1.04726	4.18021	10.7966	0.00101684	0.00503107	1.02231	5.14561	12.2594	0.00046292	0.00564538	0.768962	4.60259	9.64913	0.00189441	0.00709267
ENPP4	-1.6377	6.13376	36.5779	1.46682e-09	4.93432e-08	-0.632544	5.052	10.9031	0.000960009	0.0100445	-0.535348	5.75245	7.91162	0.00491183	0.0162002
ENSA	0.456784	7.37635	6.54856	0.0104969	0.0349777	0.46372	8.23328	9.98071	0.00158189	0.014859	0.323643	7.47067	6.22255	0.0126134	0.0363438
EPB41L1	1.07675	6.03248	31.511	1.98316e-08	4.62104e-07	0.631374	7.04466	16.5794	4.66549e-05	0.000940193	1.1981	6.22239	55.0845	1.1546e-13	6.03323e-12
EPRS	-1.56239	7.65207	44.2876	2.83504e-11	1.52011e-09	-0.661959	8.02875	16.3106	5.37618e-05	0.00105806	-0.953632	8.53595	49.8999	1.61792e-12	6.46299e-11
EPS15L1	0.75289	5.33527	12.1121	0.000500954	0.00279974	0.560699	5.45395	7.212	0.00724177	0.0476366	0.533836	5.03722	10.788	0.00102159	0.00416083
ERAP1	-0.536743	6.65435	6.83747	0.00892653	0.0306624	-0.98136	7.22752	26.1444	3.16819e-07	1.69314e-05	-0.460507	7.69426	12.7993	0.000346745	0.00163711
ERC1	0.62221	7.36652	12.1329	0.000495397	0.00277428	0.835255	7.19665	30.2719	3.75518e-08	2.97737e-06	0.511093	7.18268	8.86845	0.00290142	0.0103004
ERCC3	-1.19972	5.3816	22.6306	1.96336e-06	2.46819e-05	-0.813933	5.53922	13.4647	0.0002431	0.00342535	-0.681826	5.1857	17.2904	3.20812e-05	0.000204234
ERGIC2	-1.21837	6.3465	27.4367	1.6232e-07	2.87466e-06	-0.580974	5.98862	9.50058	0.00205407	0.0181369	-0.602286	6.09836	19.7216	8.95817e-06	6.63083e-05
ERI2	-1.44488	5.00753	21.308	3.911e-06	4.43414e-05	-0.756304	5.14697	15.1158	0.000101112	0.00172954	-0.621278	4.99794	17.8584	2.37966e-05	0.00015724
ERO1L	-0.819751	5.53784	10.2345	0.00137836	0.00651043	-0.676348	7.80648	13.023	0.00030768	0.0041336	-0.998383	7.6781	27.2469	1.79066e-07	2.09978e-06
ERRFI1	0.868805	6.36737	8.64512	0.00327938	0.0133883	1.21699	7.5179	39.3339	3.57188e-10	4.83229e-08	0.5298	7.00529	10.3259	0.00131174	0.00517788
ESD	-1.2162	5.19504	21.1005	4.3582e-06	4.87565e-05	-1.87634	4.99659	37.7263	8.14017e-10	9.90439e-08	-0.877437	5.3548	22.8517	1.74995e-06	1.59067e-05
ETFA	-1.34729	5.93253	35.1608	3.03567e-09	9.09296e-08	-0.679821	6.56947	11.6883	0.000628954	0.00718285	-1.12198	6.95602	60.711	6.61001e-15	4.43743e-13
ETFDH	-1.39665	5.50422	20.3656	6.39692e-06	6.72612e-05	-0.795999	5.31984	16.4242	5.06359e-05	0.00100679	-0.708432	5.47422	11.0772	0.000873933	0.00364702
ETS1	1.69094	6.70383	71.4893	2.78759e-17	7.72958e-15	0.732248	7.65723	18.3719	1.81722e-05	0.000438353	1.27076	7.08473	48.9799	2.58595e-12	9.95952e-11
EXOC1	-2.00822	6.16189	52.0935	5.29193e-13	4.54497e-11	-0.599066	7.00639	14.0042	0.000182399	0.00276543	-1.0149	6.74814	57.5935	3.22295e-14	1.92918e-12
EXOC6	-1.49707	5.38348	27.846	1.31365e-07	2.39868e-06	-0.889172	5.21899	15.4247	8.58593e-05	0.00152528	-0.925546	5.65024	47.8973	4.49138e-12	1.63226e-10
EXOG	1.19582	4.6076	26.3955	2.78195e-07	4.56446e-06	0.565045	4.38215	7.92264	0.004882	0.0349675	0.853282	4.12348	17.1115	3.52484e-05	0.000221984
EXOSC6	1.62204	6.09561	31.0002	2.57998e-08	5.83654e-07	0.599215	5.24113	11.1817	0.000826091	0.0089133	1.20757	5.23308	74.4363	6.26254e-18	8.29315e-16
EZH1	0.555543	6.46682	9.52744	0.00202422	0.00899912	0.498048	6.02319	9.71025	0.00183243	0.0166355	0.547927	5.82244	14.7763	0.000121046	0.000647208
F3	-0.9398	7.61589	10.2163	0.00139208	0.00656468	-0.735978	4.79345	7.22349	0.00719557	0.0473649	-0.695344	6.88676	24.3535	8.01813e-07	8.0281e-06
FAF1	-0.603707	5.92905	7.91261	0.00490915	0.0187204	-0.588471	6.08746	10.6762	0.00108524	0.0110482	-0.557788	5.95991	16.966	3.80555e-05	0.000237038
FAHD1	-1.11906	4.19982	12.1675	0.000486295	0.00273119	-0.794446	4.59423	7.69244	0.00554525	0.0387286	-0.525662	4.66	8.83535	0.00295451	0.0104524
FAM105B	0.687489	7.03176	12.7303	0.000359784	0.00212197	0.589353	6.90715	15.6596	7.58249e-05	0.00138649	0.540623	6.54414	16.6657	4.4579e-05	0.000271976
FAM108B1	-1.06789	5.01237	19.595	9.57196e-06	9.5229e-05	-0.817686	5.42169	14.0791	0.000175277	0.00267211	-0.579646	4.75995	15.0799	0.000103055	0.000564278
FAM126B	0.615438	6.26139	9.25368	0.00235022	0.0101329	0.567024	6.5219	9.39275	0.00217845	0.0189583	0.735521	6.47558	30.8469	2.79207e-08	4.01651e-07
FAM131A	1.54092	3.53503	21.4706	3.5929e-06	4.13632e-05	1.09448	2.38334	14.2097	0.000163528	0.00252684	1.17001	2.56037	21.7226	3.1505e-06	2.65758e-05
FAM162A	-1.73466	5.3371	38.4845	5.51898e-10	2.09635e-08	-0.854399	5.42801	12.2349	0.000469035	0.00569257	-0.979202	5.27181	31.0715	2.48702e-08	3.63998e-07
FAM169B	6.3007	1.94228	25.0855	5.48439e-07	8.13436e-06	3.17388	-0.764847	28.959	7.3928e-08	5.20077e-06	1.91245	-0.242144	9.19479	0.00242704	0.0088237
FAM189B	1.6237	3.11701	19.0599	1.2668e-05	0.000121547	0.845769	3.71241	10.5904	0.00113675	0.011448	1.36311	2.79114	35.6933	2.30957e-09	4.35218e-08
FAM18B1	-1.58299	6.03558	52.5579	4.17745e-13	3.63607e-11	-1.06863	6.0953	24.2423	8.49468e-07	3.72649e-05	-0.876505	5.92397	22.791	1.80605e-06	1.63609e-05
FAM18B2	-2.81868	2.52381	16.9804	3.77683e-05	0.000312615	-1.66368	2.56582	9.22891	0.00238224	0.0203653	-1.13971	1.93499	11.5894	0.000663293	0.00287924
FAM190B	0.73281	7.39249	9.19537	0.00242628	0.0104075	0.543692	7.17308	9.56033	0.00198827	0.0176851	0.55418	7.61139	16.2909	5.43235e-05	0.000323166
FAM193B	0.973005	5.21079	14.1126	0.000172182	0.00113022	0.521233	5.03829	8.68729	0.00320436	0.0253606	0.678576	4.59867	11.4961	0.000697429	0.0030085
FAM203B	2.02935	1.34824	8.24314	0.00409063	0.0160988	4.08939	-0.697305	35.079	3.16598e-09	3.27394e-07	1.67934	0.985258	11.5602	0.000673777	0.0029195
FAM219A	1.35729	4.8315	30.5595	3.2379e-08	7.09341e-07	1.17846	4.47409	37.6718	8.37072e-10	1.01212e-07	0.990477	3.93996	30.6977	3.01522e-08	4.31185e-07
FAM21A	-1.05673	6.08994	25.253	5.02813e-07	7.57732e-06	-0.698266	6.3094	8.47229	0.00360597	0.0277932	-0.442784	6.39103	10.9952	0.000913465	0.00379071
FAM227A	1.3569	4.42877	17.4225	2.99261e-05	0.000256226	1.45446	3.97412	29.6188	5.25933e-08	3.83951e-06	0.990562	4.01046	9.00384	0.00269413	0.00966389
FAM27E3	2.17691	3.29155	24.3947	7.84826e-07	1.11601e-05	2.08789	0.934397	17.5068	2.86282e-05	0.000629365	1.88728	2.81423	33.3259	7.79393e-09	1.28903e-07
FAM3B	-2.50236	6.24491	57.1181	4.1041e-14	4.7417e-12	-0.769855	6.01151	7.25531	0.00706919	0.0467717	-1.01814	4.02563	6.65123	0.00990874	0.0296007
FAM49B	-0.630271	5.09843	6.80742	0.00907801	0.0310492	-0.514285	6.41303	9.58239	0.00196452	0.0175627	-0.564366	6.00802	11.9007	0.000561136	0.00248204
FAM65A	1.6968	6.0327	68.4072	1.32992e-16	3.14803e-14	0.646441	5.32771	12.952	0.000319583	0.00425803	1.68315	4.55288	93.0136	5.1935e-22	1.3946e-19
FAM82A2	0.762835	4.32751	10.5363	0.00117051	0.00567283	0.692559	4.35519	10.9895	0.000916289	0.00969192	0.576833	4.59284	15.5312	8.11532e-05	0.00045784
FAM91A1	-0.740365	6.62308	11.2518	0.000795478	0.00410099	-0.713078	7.04955	15.219	9.57334e-05	0.00165068	-0.326276	6.76269	5.85354	0.0155458	0.0434841
FARSA	-1.11206	4.89238	21.3474	3.83146e-06	4.36692e-05	-0.60496	5.11444	8.91417	0.00282966	0.023147	-1.04818	5.14483	30.486	3.36283e-08	4.75966e-07
FARSB	-0.858594	5.48412	11.5716	0.000669684	0.00354658	-0.767007	5.62168	14.7914	0.000120081	0.00198554	-0.548306	6.36419	18.1346	2.05822e-05	0.000138316
FASTKD2	-0.47023	6.20235	6.32489	0.0119055	0.0388053	-0.581431	6.14949	11.3647	0.000748522	0.00823247	-0.480847	6.41097	15.7935	7.06453e-05	0.000406263
FASTKD3	-1.47579	3.70895	11.309	0.000771336	0.00399777	-0.892952	3.95247	7.33312	0.00676956	0.0451444	-0.89454	3.79211	24.9098	6.00767e-07	6.21801e-06
FBRS	1.6838	5.54336	46.539	8.98117e-12	5.5166e-10	0.868964	5.38114	23.3384	1.35859e-06	5.46432e-05	1.40134	5.0925	54.1497	1.8578e-13	9.32952e-12
FBRSL1	0.953056	5.43609	19.2656	1.1374e-05	0.000110828	0.822796	4.88107	18.303	1.88409e-05	0.000451165	0.81861	5.0307	14.9754	0.000108921	0.000591206
FBXL18	1.5466	4.15195	40.2897	2.18962e-10	9.40279e-09	0.856042	4.34877	18.0604	2.14011e-05	0.000493476	1.24411	3.6703	38.39	5.7927e-10	1.25556e-08
FBXL20	0.786543	7.15617	17.1837	3.39335e-05	0.00028476	0.507897	6.53018	12.3042	0.000451949	0.00555489	1.10456	6.41973	53.4674	2.62914e-13	1.2804e-11
FBXO21	-0.558578	6.79834	9.59246	0.00195377	0.00874199	-0.743893	6.29947	18.8478	1.41573e-05	0.000357089	-0.406782	6.10686	9.8293	0.00171754	0.00651756
FBXO8	-0.895623	4.88738	13.0086	0.00031007	0.00186388	-0.668241	5.01125	7.38649	0.00657157	0.0440977	-0.47386	4.42395	6.79639	0.00913425	0.0276372
FCGR3A	0.881644	3.77135	7.95681	0.00479069	0.0183681	1.05883	4.69152	9.66909	0.00187394	0.0169487	0.932572	5.46438	9.94174	0.00161573	0.00619542
FDFT1	-1.32014	6.7473	25.1155	5.39978e-07	8.04373e-06	-0.774924	6.79992	25.5844	4.23454e-07	2.14454e-05	-1.2191	7.47208	48.1849	3.87855e-12	1.42022e-10
FDPS	-1.3854	5.27206	30.532	3.28412e-08	7.18656e-07	-0.635952	5.98154	12.8159	0.000343687	0.00450167	-1.38157	6.6046	79.0407	6.08426e-19	9.41064e-17
FGD5	0.975998	4.92956	14.8859	0.000114215	0.000799465	1.0002	6.21233	22.4853	2.11753e-06	7.8179e-05	0.948092	4.43954	33.4005	7.50048e-09	1.2469e-07
FGFR1OP2	-0.656725	5.9186	10.6232	0.00111678	0.00545738	-0.493777	5.89242	9.15939	0.00247444	0.0209632	-0.648749	6.10627	18.8726	1.39747e-05	9.85723e-05
FH	-1.73982	5.64802	36.3102	1.68281e-09	5.54954e-08	-1.40006	5.83906	45.0009	1.9694e-11	3.81e-09	-1.14959	6.3014	39.7209	2.9297e-10	6.75928e-09
FIBP	-0.85766	4.07472	6.42135	0.0112756	0.0371264	-1.10302	4.71203	22.2135	2.43947e-06	8.72346e-05	-0.68944	3.97478	16.1683	5.7956e-05	0.000341103
FLII	-1.01308	6.76493	16.6239	4.55743e-05	0.000365238	-0.742115	7.28649	23.426	1.29809e-06	5.23184e-05	-0.709024	6.98116	31.6281	1.8671e-08	2.79834e-07
FLJ22184	3.47212	4.5498	44.4718	2.58045e-11	1.39907e-09	2.36271	0.875445	17.0313	3.67685e-05	0.000774863	2.76292	2.18837	52.8659	3.57109e-13	1.67989e-11
FNTA	-0.900903	6.27895	19.6237	9.42917e-06	9.39046e-05	-0.740338	6.35144	19.1151	1.23069e-05	0.000321308	-0.409507	6.07576	8.01365	0.00464261	0.0154599
FOXI2	5.37001	3.44187	26.063	3.3045e-07	5.28775e-06	2.81457	-0.11293	28.2354	1.07424e-07	7.12081e-06	2.43764	0.482016	18.1069	2.08846e-05	0.000140154
FOXJ2	1.06744	5.79327	30.56	3.23697e-08	7.09341e-07	0.597392	5.0969	13.3778	0.000254616	0.00354969	0.697187	5.11333	19.8524	8.36561e-06	6.24e-05
FOXP4	1.68675	5.89257	50.5394	1.16799e-12	9.2533e-11	1.34801	4.23118	48.5986	3.14091e-12	7.41024e-10	1.33117	5.3762	43.2089	4.91966e-11	1.38452e-09
FTSJD1	-1.77769	5.397	30.0963	4.11122e-08	8.7981e-07	-0.904284	5.98178	15.0696	0.000103618	0.00176305	-0.587461	5.52062	17.0386	3.6628e-05	0.000229551
FUCA1	-2.34098	6.36012	56.6905	5.10083e-14	5.69007e-12	-1.05256	6.80371	36.0478	1.92538e-09	2.11639e-07	-1.04513	6.62238	25.0359	5.62736e-07	5.87153e-06
FUCA2	-1.19213	5.12477	19.81	8.55342e-06	8.63798e-05	-0.679751	5.68724	9.12753	0.00251791	0.0212158	-0.728122	5.78724	24.8877	6.07685e-07	6.28287e-06
FUS	1.46998	6.2943	48.5232	3.26402e-12	2.25461e-10	1.80627	6.71303	68.7018	1.14534e-16	5.53944e-14	1.17026	6.61886	32.8778	9.81352e-09	1.57195e-07
FYCO1	0.5406	7.32273	9.27347	0.00232497	0.0100507	0.473794	6.94554	7.28394	0.00695739	0.0461742	0.913283	6.92605	26.4304	2.73203e-07	3.06743e-06
FZD6	-1.25415	5.94435	24.5712	7.16145e-07	1.02662e-05	-0.950687	7.12516	23.0371	1.58908e-06	6.1489e-05	-0.629824	5.44955	13.4969	0.000238959	0.00117918
G3BP1	-1.35003	7.01522	30.7897	2.87564e-08	6.43784e-07	-1.15888	7.47237	34.4406	4.39451e-09	4.40499e-07	-0.868731	7.77306	48.6441	3.06896e-12	1.15438e-10
G3BP2	-0.837241	8.26986	15.8286	6.9347e-05	0.000524357	-0.468383	7.65626	8.49556	0.00356014	0.0275168	-0.43181	7.8624	8.93306	0.00280054	0.00998814
GAB2	1.5847	5.80531	63.5583	1.5569e-15	2.58609e-13	0.849957	4.94341	24.607	7.02968e-07	3.20746e-05	0.968713	5.95514	41.4968	1.18062e-10	2.99556e-09
GABARAPL1	1.12664	6.79613	31.2513	2.26692e-08	5.18267e-07	0.623266	5.40411	13.0281	0.000306854	0.00412937	1.59156	5.30951	62.5516	2.59553e-15	1.9526e-13
GABARAPL2	-1.04419	5.80309	11.5039	0.000694501	0.00366013	-1.09862	5.37439	23.0719	1.56055e-06	6.07453e-05	-0.505091	5.18905	7.18947	0.00733325	0.0228605
GABBR1	1.9972	6.69781	63.8954	1.31204e-15	2.31516e-13	1.69609	6.5158	48.294	3.66873e-12	8.44944e-10	2.2414	5.34523	98.3635	3.48221e-23	1.18114e-20
GABPA	-0.854889	6.46351	14.9816	0.000108564	0.000767101	-0.490958	6.83237	7.37524	0.00661279	0.0443281	-0.644906	6.54784	20.2632	6.74867e-06	5.1829e-05
GALNT3	-2.08704	6.41361	68.0332	1.60763e-16	3.67107e-14	-1.13313	6.15609	26.5532	2.56378e-07	1.43788e-05	-1.06743	7.12204	52.622	4.04341e-13	1.87022e-11
GALNT7	-2.20741	8.19281	38.3649	5.86796e-10	2.2116e-08	-0.701115	6.5286	11.1935	0.000820831	0.00887139	-0.681498	7.3294	16.9276	3.88333e-05	0.000241211
GAPDH	-0.690223	8.43285	11.2745	0.000785789	0.00405967	-0.744883	9.86137	8.57515	0.00340782	0.0265838	-0.690341	9.83134	24.7369	6.57129e-07	6.72931e-06
GART	-1.05087	5.7811	19.9081	8.12568e-06	8.26621e-05	-0.62417	6.97076	11.9416	0.000548942	0.00642458	-0.943095	6.69055	47.0826	6.80571e-12	2.37512e-10
GATA3	1.39117	4.58156	16.5412	4.76036e-05	0.000379305	0.727999	8.73776	10.5626	0.00115396	0.0115509	1.46303	1.90794	27.4757	1.59085e-07	1.89626e-06
GATAD2B	1.57309	7.25092	62.2697	2.99503e-15	4.76504e-13	0.825335	7.08403	22.7815	1.81502e-06	6.87149e-05	1.19414	6.70566	89.6192	2.88703e-21	6.64498e-19
GBE1	-1.3819	4.96325	28.3323	1.02175e-07	1.93863e-06	-0.787682	5.4999	11.9983	0.000532501	0.00629461	-0.524406	5.10375	9.59223	0.00195403	0.00728856
GDI2	-0.826157	8.25976	15.2206	9.56533e-05	0.000691225	-0.772317	8.90161	18.9081	1.37169e-05	0.000349167	-0.626977	9.08865	19.1014	1.23957e-05	8.85664e-05
GFM1	-1.85364	6.24369	43.3817	4.50391e-11	2.31886e-09	-0.563772	6.75792	11.3716	0.000745745	0.00821126	-0.867596	6.6938	40.9207	1.58529e-10	3.90446e-09
GFOD1	1.10273	3.82587	18.0371	2.16638e-05	0.000194134	1.00347	3.22141	7.33605	0.00675853	0.0451175	1.35557	3.76164	30.3411	3.62365e-08	5.06578e-07
GHITM	-1.22685	7.03294	32.3511	1.28682e-08	3.1362e-07	-0.768364	7.13274	15.9169	6.61866e-05	0.00124557	-1.02036	7.90402	42.9552	5.60089e-11	1.55362e-09
GIGYF1	0.84866	6.78701	12.0436	0.000519713	0.00288383	0.783815	6.772	20.4389	6.15669e-06	0.000183524	0.839948	6.35318	19.7814	8.6824e-06	6.45141e-05
GLA	-2.22062	3.19504	16.8083	4.13528e-05	0.000336403	-1.43551	3.97498	20.2991	6.62312e-06	0.000195292	-1.3346	3.80257	27.9193	1.26482e-07	1.53895e-06
GLB1	-1.36743	4.80401	28.5428	9.16512e-08	1.75959e-06	-0.872258	5.52881	11.5737	0.000668896	0.00755427	-0.636381	5.4153	21.713	3.1663e-06	2.66858e-05
GLI3	1.48256	6.02163	42.5236	6.98348e-11	3.39101e-09	0.793741	5.23368	10.7684	0.00103249	0.0106588	2.59116	4.12231	69.3688	8.16702e-17	8.53519e-15
GLTSCR1	2.57033	3.75785	72.624	1.56861e-17	4.61314e-15	1.28794	2.67777	15.418	8.61656e-05	0.00152792	1.70434	3.11015	29.2678	6.30355e-08	8.32464e-07
GLUD1	-1.23173	8.37855	28.3128	1.03212e-07	1.95273e-06	-0.866524	7.59028	18.1004	2.09555e-05	0.000487128	-0.631552	7.22836	21.6984	3.1905e-06	2.686e-05
GMCL1	-1.06011	5.03956	14.2408	0.000160844	0.00106735	-0.573567	5.28461	9.20683	0.00241114	0.020543	-0.572767	4.89507	12.6764	0.000370305	0.00173311
GMFB	-0.683719	5.92227	7.01787	0.00807002	0.0282745	-0.676962	5.92248	12.4278	0.000422988	0.0052931	-0.741344	6.69334	22.5532	2.04409e-06	1.81787e-05
GMPR2	-1.10511	5.56391	21.6445	3.28142e-06	3.834e-05	-0.545744	5.69345	9.13625	0.00250594	0.0211242	-0.490128	5.64107	13.595	0.000226784	0.00112484
GMPS	-1.09041	6.20562	19.0448	1.27684e-05	0.000122327	-0.596636	6.40188	11.1348	0.000847215	0.00910063	-0.61886	6.62705	18.9601	1.33483e-05	9.46721e-05
GNAI3	-0.89767	6.71203	16.7159	4.34153e-05	0.000351414	-0.72985	7.23336	15.828	6.93667e-05	0.0012916	-0.810978	7.09702	32.0569	1.49724e-08	2.28655e-07
GNL1	1.01633	5.81831	26.5571	2.55859e-07	4.24464e-06	0.855858	5.68605	20.0079	7.71247e-06	0.000223361	0.58109	5.06571	13.9005	0.000192744	0.000972218
GNL2	-1.34849	5.86152	34.719	3.809e-09	1.10512e-07	-0.490328	6.14422	8.51309	0.00352601	0.0273185	-0.900111	6.36838	40.7023	1.77282e-10	4.28446e-09
GNPDA2	-1.53708	4.6328	24.5281	7.32334e-07	1.04596e-05	-0.91108	4.36322	13.0896	0.000296934	0.00402556	-0.816831	3.73418	12.4468	0.00041871	0.00192608
GNRH1	1.29337	2.58743	9.38598	0.00218651	0.00955645	1.21354	1.70334	8.95073	0.00277359	0.022804	1.06391	2.19055	18.5662	1.64109e-05	0.000113582
GOLGA5	-2.04852	6.93702	76.282	2.45916e-18	8.37409e-16	-0.690855	6.41098	13.4286	0.000247816	0.00347578	-0.701487	6.43088	28.3736	1.0002e-07	1.25245e-06
GORASP2	-0.736958	6.26079	12.4927	0.00040854	0.00236005	-0.575253	6.42379	12.3215	0.000447782	0.0055177	-0.394516	6.56061	7.97121	0.00475271	0.0157668
GOSR1	-0.582764	6.47755	10.1452	0.00144674	0.00678798	-0.443497	6.30019	7.72618	0.00544257	0.0380803	-0.309279	6.2093	6.88446	0.00869483	0.0264942
GOT1	-1.0957	4.77546	14.6522	0.000129286	0.000887981	-1.12863	4.86225	18.2094	1.97899e-05	0.000468037	-0.95894	5.25845	33.988	5.54532e-09	9.58974e-08
GOT2	-1.38757	6.66796	35.0044	3.28968e-09	9.70405e-08	-1.14934	7.0739	35.5168	2.52864e-09	2.70271e-07	-0.672229	6.59902	21.3705	3.78553e-06	3.13043e-05
GPATCH2	-0.850777	5.55139	11.646	0.000643419	0.00343381	0.577222	6.21028	8.90938	0.0028371	0.0231886	-0.5455	5.50079	7.4669	0.00628436	0.0200333
GPATCH8	0.459184	6.94402	6.3961	0.0114372	0.0375945	0.504145	7.32287	9.39332	0.00217778	0.0189583	0.351804	7.00776	6.494	0.0108239	0.0318911
GPN3	-1.75527	4.18088	34.621	4.00555e-09	1.15012e-07	-1.41209	3.94659	18.1475	2.04439e-05	0.000480568	-0.875073	3.87835	16.9459	3.84593e-05	0.000239245
GPR4	2.60787	2.47327	11.5529	0.000676421	0.0035765	1.48405	2.77033	12.3608	0.000438439	0.00543721	1.47415	1.76865	31.0967	2.45495e-08	3.59575e-07
GPR89A	-1.30768	5.39801	31.4797	2.0154e-08	4.68489e-07	-0.662765	5.18771	12.4554	0.000416795	0.00522912	-0.743273	5.1644	23.2591	1.41576e-06	1.32106e-05
GPRC5B	1.42039	4.26746	26.0254	3.36953e-07	5.37408e-06	1.11526	2.54856	9.31943	0.00226737	0.0195649	1.41004	2.40282	29.3824	5.94151e-08	7.89506e-07
GPS1	-0.996612	5.64545	12.9848	0.000314036	0.00188445	-0.900238	5.59354	12.7656	0.00035305	0.00459321	-0.850865	4.96806	33.9896	5.54084e-09	9.58974e-08
GPX2	2.18481	1.73434	6.19006	0.012847	0.0412984	-1.0014	6.89756	26.6638	2.42114e-07	1.38169e-05	-0.648744	7.76615	16.3007	5.40437e-05	0.0003217
GREM1	0.89114	5.61951	8.31329	0.0039356	0.0155707	2.30049	5.67943	13.598	0.000226431	0.00325207	2.17628	8.03396	18.6662	1.55716e-05	0.000108608
GRN	-1.34175	5.83749	22.162	2.50591e-06	3.03998e-05	-1.24333	7.03659	38.4938	5.49274e-10	6.99096e-08	-0.578981	6.04454	13.1972	0.000280372	0.00135789
GRPEL1	-1.10942	4.31546	17.4106	3.01136e-05	0.000257604	-0.663234	4.66577	9.96583	0.00159472	0.0149402	-1.08016	4.94743	50.016	1.52494e-12	6.15516e-11
GRWD1	-0.90595	4.16926	6.51598	0.0106909	0.035557	-0.949427	4.47127	8.27633	0.00401653	0.0300711	-0.694345	4.4048	17.3248	3.1504e-05	0.000201355
GSKIP	-1.3182	4.0693	8.97521	0.00273668	0.0114802	-1.2543	4.41305	24.9026	6.03e-07	2.85223e-05	-0.734646	5.60419	11.8011	0.000591949	0.00259871
GSS	-1.85182	5.17546	49.7742	1.72497e-12	1.27793e-10	-0.777186	5.98178	9.64983	0.00189369	0.0171033	-1.03899	5.79654	67.9643	1.66483e-16	1.6339e-14
GSTP1	-0.877897	5.33026	11.3112	0.00077039	0.003995	-0.662976	7.19948	7.19558	0.00730834	0.0479766	-0.616778	6.71124	13.7543	0.000208344	0.00104221
GTF2B	-1.85747	4.96782	29.4331	5.78819e-08	1.17766e-06	-1.16218	5.24486	28.3997	9.86795e-08	6.67501e-06	-1.63307	5.00326	84.1445	4.59905e-20	8.80377e-18
GTF2E2	-1.07704	4.48673	12.6566	0.000374233	0.00219518	-0.567893	4.97643	8.75518	0.00308723	0.0246213	-1.02926	5.10642	40.2971	2.18134e-10	5.16838e-09
GTF2H2C	-0.949361	4.59083	8.06756	0.00450649	0.0174488	-0.693108	4.59818	9.14284	0.00249693	0.0210963	-0.952967	4.69683	22.7543	1.8409e-06	1.66216e-05
GTF2H3	-1.44398	3.87955	12.0897	0.000507022	0.00282552	-0.78048	4.52399	7.75099	0.00536831	0.037656	-0.615796	4.33001	12.4049	0.000428213	0.00196419
GTF3C3	-1.38598	5.36014	29.0157	7.17933e-08	1.41473e-06	-0.833444	6.20603	22.8449	1.75615e-06	6.6879e-05	-0.940189	5.86482	37.4079	9.58335e-10	1.96484e-08
GUSB	-1.00078	5.48536	12.5622	0.000393633	0.00229098	-0.644215	5.51031	8.40044	0.00375131	0.0286849	-0.368734	5.39799	7.98775	0.0047095	0.0156439
H2AFY	-0.489679	6.64709	5.86346	0.0154584	0.0478545	-0.414629	7.32126	7.13567	0.00755653	0.0491825	-0.568226	7.81355	19.2797	1.12903e-05	8.14807e-05
H2AFZ	-1.57285	4.89414	33.0124	9.15709e-09	2.3356e-07	-1.14926	6.2794	25.217	5.12277e-07	2.51174e-05	-1.59104	6.18197	95.448	1.51827e-22	4.51605e-20
HADHA	-1.08426	7.5435	31.3582	2.14555e-08	4.94598e-07	-0.91972	7.83714	18.1297	2.06362e-05	0.000483119	-0.687945	8.01978	25.2611	5.00717e-07	5.29878e-06
HADHB	-1.19036	6.53427	32.9409	9.50025e-09	2.40784e-07	-0.752873	6.86104	13.9876	0.000184018	0.00278127	-0.69813	6.37293	18.197	1.99188e-05	0.000134419
HAGH	-1.12927	4.78712	16.5103	4.83854e-05	0.000384587	-1.03108	4.06701	13.6256	0.000223128	0.00320939	-0.786893	4.2364	17.3214	3.15607e-05	0.000201595
HARS	-0.568629	5.46326	6.76895	0.00927575	0.0315642	-0.510164	5.70025	8.17223	0.00425365	0.031349	-0.635378	5.76663	20.5527	5.80114e-06	4.54454e-05
HAT1	-1.96543	5.91609	32.1743	1.40942e-08	3.39414e-07	-0.657585	5.99618	12.9471	0.000320423	0.00426628	-0.938961	6.10409	42.8297	5.97186e-11	1.64943e-09
HBP1	-0.790491	6.83343	17.7037	2.58126e-05	0.000226809	-0.614955	6.63519	15.3377	8.99028e-05	0.00157399	-0.404164	6.25136	7.23719	0.00714086	0.0223184
HDAC7	1.2185	5.85037	32.1752	1.40877e-08	3.39414e-07	1.19521	6.77324	40.3505	2.12255e-10	3.08743e-08	0.971702	5.40688	45.9265	1.22774e-11	3.96279e-10
HEATR1	-0.507069	6.75477	6.52079	0.0106621	0.0354793	-0.614849	7.55133	17.8204	2.42765e-05	0.000544842	-0.526537	7.43227	15.6504	7.61954e-05	0.000433538
HEXB	-2.67042	7.66857	58.8622	1.69113e-14	2.26378e-12	-0.790663	6.36353	11.0669	0.000878815	0.00937758	-1.09336	7.62456	40.6506	1.82032e-10	4.38283e-09
HGS	-1.33474	5.74512	38.1913	6.41373e-10	2.38945e-08	-0.534354	6.62033	8.32296	0.00391471	0.0295626	-1.08344	5.97109	44.3199	2.78873e-11	8.35928e-10
HIC2	1.13455	3.62499	10.8636	0.00098074	0.00487857	0.65155	4.18181	9.41193	0.00215579	0.0188544	0.712595	3.89749	9.96278	0.00159737	0.00613863
HIF1AN	1.24187	6.47952	43.6284	3.97026e-11	2.06603e-09	0.765435	6.50804	27.3663	1.68337e-07	1.03386e-05	0.938924	6.23845	58.5702	1.96161e-14	1.23135e-12
HIST1H1B	-2.5564	1.93546	10.5431	0.0011662	0.00565899	-2.60845	6.42709	150.834	1.13959e-34	2.20464e-30	-2.30064	6.16992	118.508	1.34228e-27	9.26847e-25
HIST1H1C	-2.54154	6.58356	63.6264	1.50403e-15	2.57161e-13	-1.73482	7.44742	97.6839	4.90797e-23	6.78211e-20	-2.08321	7.32849	125.757	3.47609e-29	3.36033e-26
HIST1H1D	-1.9189	4.80266	26.701	2.37493e-07	3.99457e-06	-1.25926	6.89891	36.9137	1.23474e-09	1.42186e-07	-1.8927	6.69752	95.0403	1.86547e-22	5.46469e-20
HIST1H1E	-1.98429	5.83054	21.9663	2.77476e-06	3.31639e-05	-1.18546	6.94799	54.6415	1.44651e-13	4.58756e-11	-1.52872	7.04281	73.7209	8.99811e-18	1.12967e-15
HIST1H2AC	-2.12916	6.16602	46.8595	7.62627e-12	4.77503e-10	-1.83942	5.42072	44.3116	2.80054e-11	5.31168e-09	-1.72103	5.64792	117.83	1.88934e-27	1.21762e-24
HIST1H2AE	-2.72505	4.75982	53.4802	2.61218e-13	2.35826e-11	-2.34236	5.47831	72.4834	1.68439e-17	9.87461e-15	-2.36384	5.82539	139.964	2.71022e-32	4.03073e-29
HIST1H2BC	-1.35118	5.58478	23.0089	1.61252e-06	2.09358e-05	-1.00007	5.54744	15.3877	8.75584e-05	0.00154694	-1.11269	5.9325	50.3899	1.26039e-12	5.19581e-11
HIST1H2BD	-2.03828	6.64893	60.8564	6.13926e-15	9.15037e-13	-1.51615	6.29828	67.3898	2.22802e-16	1.0024e-13	-1.88	6.50995	98.6166	3.06444e-23	1.0826e-20
HIST1H2BF	-2.04597	3.75092	19.5804	9.64528e-06	9.59092e-05	-1.35426	4.31405	24.7698	6.46011e-07	2.98989e-05	-1.71804	4.84675	80.7246	2.59468e-19	4.40048e-17
HIST1H2BG	-2.27253	4.97271	27.5649	1.51911e-07	2.7151e-06	-1.47076	4.93114	22.4704	2.13412e-06	7.84917e-05	-1.91597	5.53305	135.979	2.01666e-31	2.78501e-28
HIST1H2BH	-3.08581	1.06262	6.22951	0.0125639	0.0405225	-1.62762	4.97117	51.0756	8.88776e-13	2.35538e-10	-1.78962	4.85743	41.2438	1.34375e-10	3.36965e-09
HIST1H2BJ	-1.75119	2.66164	10.4432	0.00123101	0.00590995	-1.72172	4.66575	24.3832	7.89553e-07	3.54401e-05	-2.47431	5.17155	180.091	4.62908e-41	8.94987e-37
HIST1H2BK	-2.10834	5.60793	62.4429	2.74277e-15	4.43642e-13	-1.38562	5.50369	36.668	1.40062e-09	1.58458e-07	-1.55194	5.68026	89.9717	2.41595e-21	5.69634e-19
HIST1H3D	-1.28208	4.26121	10.7427	0.0010469	0.00516006	-1.61325	4.96052	31.9113	1.61377e-08	1.39375e-06	-1.44598	5.16283	48.4641	3.36393e-12	1.25314e-10
HIST1H4E	-1.77578	4.66199	32.4286	1.23654e-08	3.02664e-07	-2.11958	5.0658	37.3918	9.66268e-10	1.13293e-07	-2.17939	5.66443	112.906	2.26299e-26	1.21535e-23
HIST1H4H	-1.97749	4.09843	27.9283	1.25898e-07	2.30754e-06	-1.91947	4.61832	31.7355	1.76667e-08	1.50345e-06	-2.14429	5.00041	81.6854	1.59568e-19	2.80462e-17
HIST2H2AC	-1.82486	5.50132	20.7093	5.34561e-06	5.78041e-05	-0.793653	6.32008	23.3119	1.37745e-06	5.51723e-05	-1.31766	6.06012	86.017	1.78392e-20	3.51942e-18
HIST2H2BF	0.70238	6.36944	9.50027	0.00205442	0.00911072	-0.6772	6.19553	7.14127	0.007533	0.0491015	-1.38655	5.87569	48.5154	3.27713e-12	1.22553e-10
HIST2H2AA3	-2.63474	5.91245	82.3478	1.14127e-19	5.15163e-17	-1.55137	6.11062	56.4221	5.8469e-14	1.95024e-11	-2.37888	6.10103	147.341	6.61124e-34	1.27822e-30
HIST2H2AA4	-2.55103	5.87061	61.8541	3.69871e-15	5.74336e-13	-1.5016	6.10228	60.8138	6.27381e-15	2.42746e-12	-2.29811	6.09408	154.471	1.82705e-35	4.41553e-32
HIST3H2A	-2.23895	3.56436	19.3874	1.06708e-05	0.000104871	-2.49762	3.57899	30.0449	4.22151e-08	3.25376e-06	-2.7635	3.22934	93.5698	3.9212e-22	1.11489e-19
HIVEP3	1.41078	5.53343	47.0599	6.88506e-12	4.32489e-10	0.780149	4.41774	8.05719	0.00453234	0.032951	1.269	4.61973	23.683	1.1358e-06	1.09034e-05
HLA-B	-0.709203	8.75384	7.51739	0.00611061	0.0224252	-1.07944	9.89293	20.1877	7.02043e-06	0.000204544	-0.642649	9.49998	17.8021	2.45115e-05	0.000161577
HLA-C	-0.781257	8.23239	7.91521	0.00490209	0.0187008	-1.00135	9.07477	17.7322	2.54281e-05	0.000565438	-0.635908	8.5467	17.4897	2.88869e-05	0.000186789
HLA-F	-0.858244	4.54553	6.17562	0.0129522	0.0416023	-1.14221	6.12091	15.3707	8.83493e-05	0.00155524	-1.04182	6.04026	43.6951	3.83724e-11	1.11062e-09
HMGCR	-1.74423	6.48694	58.6264	1.90639e-14	2.5002e-12	-0.791149	6.46813	14.2987	0.000155969	0.00242554	-1.01125	7.43817	44.7481	2.24084e-11	6.8335e-10
HMGN2	-1.01069	7.7308	22.2572	2.38464e-06	2.91656e-05	-0.562901	7.79414	9.90014	0.00165266	0.0153639	-0.562048	7.84839	17.5785	2.75694e-05	0.000179169
HMMR	-2.30723	2.65623	14.8506	0.000116372	0.000813487	-0.923646	5.49802	10.9757	0.000923169	0.00975402	-1.59087	5.77951	58.6601	1.874e-14	1.19184e-12
HMOX2	-1.03793	4.85702	18.1676	2.02291e-05	0.000182967	-0.904173	5.16543	21.4041	3.71967e-06	0.0001228	-0.806744	4.96804	32.5057	1.18846e-08	1.86535e-07
HNMT	-0.846218	6.02619	14.5627	0.000135575	0.000922365	-0.75749	6.74798	13.0653	0.000300824	0.00406975	-0.507235	6.35047	10.2061	0.0013998	0.00547961
HNRNPA0	0.822259	7.0537	14.9838	0.000108439	0.000766501	0.885343	6.61796	27.141	1.89142e-07	1.12244e-05	0.837592	6.82464	32.1055	1.4602e-08	2.23705e-07
HNRNPA1L2	0.817462	5.10858	8.60492	0.00335256	0.0136279	0.669511	4.09656	8.68685	0.00320514	0.0253606	0.558588	4.89514	10.9278	0.000947329	0.00391277
HNRNPA2B1	0.818005	8.84594	12.9078	0.00032721	0.00195299	1.42734	9.81133	51.6385	6.67219e-13	1.86311e-10	0.538624	9.38763	12.2363	0.000468682	0.00212114
HNRNPA3	0.586789	8.50448	6.95283	0.00836868	0.0291261	0.97242	8.81823	20.809	5.0743e-06	0.00015732	0.752024	8.95804	24.625	6.96409e-07	7.09398e-06
HNRNPH2	-3.58487	6.3807	55.826	7.9179e-14	8.30737e-12	-1.18705	6.69596	14.5299	0.000137954	0.00220567	-1.92934	6.49743	67.185	2.47193e-16	2.3543e-14
HNRNPH3	1.27026	6.4905	42.3186	7.75534e-11	3.71682e-09	1.73867	6.78343	121.883	2.44889e-28	9.47525e-25	0.704522	6.62843	35.1415	3.06599e-09	5.63478e-08
HNRNPUL2	0.926303	7.0764	28.5075	9.33352e-08	1.78839e-06	1.13854	7.87336	57.0782	4.18813e-14	1.47316e-11	1.06777	7.35083	61.6141	4.1782e-15	2.9699e-13
HNRPLL	-0.612717	5.65054	7.46335	0.00629678	0.0229997	-0.665515	5.54359	11.4981	0.000696689	0.00778911	-0.443772	5.57261	11.4021	0.000733607	0.00314143
HOOK1	-1.86302	6.39034	50.0587	1.49214e-12	1.13578e-10	-0.555042	5.86973	8.58704	0.00338564	0.0264321	-0.58496	7.25335	16.3212	5.34621e-05	0.000318827
HOOK2	-1.57662	5.14612	21.4193	3.69033e-06	4.22343e-05	0.591074	5.62014	10.6001	0.0011308	0.0113999	-1.0798	5.25815	21.5348	3.47465e-06	2.90189e-05
HOXA3	1.42946	3.47402	16.6238	4.55748e-05	0.000365238	1.07585	3.34723	14.0372	0.000179226	0.00272372	1.22161	4.27471	22.313	2.31639e-06	2.03282e-05
HOXB3	1.7923	3.17822	13.9458	0.000188161	0.00121659	1.54718	5.84249	53.3221	2.83098e-13	8.5816e-11	0.791646	5.65079	13.2709	0.000269553	0.00131108
HPGD	-1.58156	6.61541	14.3915	0.00014847	0.000996126	-1.32975	8.20655	9.05411	0.00262105	0.0219131	-0.658877	5.27919	6.67272	0.00978998	0.0293093
HPS3	-0.834718	5.5466	11.646	0.000643413	0.00343381	-0.669635	6.0668	15.0343	0.000105576	0.00179007	-0.370608	5.59992	8.3801	0.00379352	0.0130111
HSBP1	-1.10368	6.47146	21.0101	4.56862e-06	5.08469e-05	-0.488279	6.77298	7.63551	0.00572302	0.0397407	-0.635442	6.43689	18.2513	1.93597e-05	0.000131104
HSD17B10	-1.91594	4.31487	34.9966	3.30281e-09	9.70862e-08	-1.72902	5.01479	47.8543	4.59092e-12	1.03274e-09	-1.17144	4.62029	30.9345	2.66887e-08	3.87246e-07
HSD17B12	-1.24743	6.77257	25.7513	3.88365e-07	6.10873e-06	-0.679445	6.25048	11.1321	0.000848466	0.009109	-0.689203	7.78012	18.1373	2.05537e-05	0.000138173
HSD17B4	-1.8236	7.42191	57.5342	3.32146e-14	3.95519e-12	-0.501317	7.59314	9.72138	0.00182136	0.0165505	-1.0471	7.67524	66.4917	3.51374e-16	3.20447e-14
HSF2	-1.52594	4.29092	25.9905	3.43094e-07	5.46753e-06	-1.01127	4.18637	9.75563	0.00178774	0.0162986	-0.81063	3.78525	16.438	5.02673e-05	0.00030248
HSPA13	-1.71161	5.88759	46.3229	1.00284e-11	6.06393e-10	-0.908043	5.58034	19.5636	9.73063e-06	0.000270472	-0.856932	5.46493	19.8651	8.31024e-06	6.21308e-05
HSPA1A	-1.7477	8.95396	22.9169	1.69157e-06	2.17439e-05	-1.19764	8.24208	41.6906	1.06922e-10	1.72377e-08	-1.29416	6.50442	16.8393	4.06811e-05	0.000250806
HSPA5	-1.65205	8.65596	36.7784	1.32347e-09	4.49099e-08	-0.724205	8.68581	15.6284	7.7089e-05	0.00140693	-1.11043	9.04737	65.5796	5.58144e-16	4.86088e-14
HSPA8	-1.70777	10.1483	40.4971	1.96906e-10	8.62742e-09	-0.946403	10.6591	17.967	2.2477e-05	0.000510975	-1.07868	10.6429	70.6804	4.20043e-17	4.69428e-15
HSPA9	-1.58508	8.4531	59.3932	1.29113e-14	1.76484e-12	-0.645939	8.4459	15.9102	6.64185e-05	0.00124814	-1.02899	8.94962	58.9287	1.6349e-14	1.05364e-12
HSPB1	1.85914	6.81687	56.1728	6.63735e-14	7.00169e-12	0.465968	7.91214	8.26878	0.00403325	0.0301497	1.30043	5.6531	55.7931	8.05138e-14	4.38494e-12
HSPB11	-1.1067	3.8592	10.5333	0.00117242	0.00567783	-0.936702	4.23804	7.28836	0.00694027	0.046108	-0.720435	3.73799	9.8607	0.00168846	0.00642993
HSPB6	4.84163	7.95877	166.814	3.67297e-38	1.78231e-34	3.02847	-0.436726	12.6199	0.000381666	0.00488988	5.08775	5.25402	119.234	9.30721e-28	6.92098e-25
HSPD1	-1.22439	8.09018	24.5666	7.17846e-07	1.02829e-05	-0.515409	8.57509	9.10382	0.00255077	0.0214701	-0.838463	9.32442	24.1302	9.00382e-07	8.8907e-06
HYAL2	-0.949856	4.08959	12.0685	0.000512799	0.00285362	-0.95193	4.62111	17.5882	2.74286e-05	0.000605056	-0.566951	4.22252	9.3434	0.0022379	0.00821015
HYOU1	-0.989525	7.74859	16.004	6.32088e-05	0.000485683	-0.51459	7.40609	10.2617	0.00135823	0.0131843	-0.578362	7.37276	18.2535	1.93371e-05	0.000130996
IARS	-0.906964	7.37107	23.278	1.40192e-06	1.85111e-05	-0.703906	6.97714	17.5	2.87301e-05	0.000630427	-0.616344	7.89034	24.0841	9.22183e-07	9.08277e-06
IBA57	1.68873	4.87451	44.3848	2.69775e-11	1.45454e-09	1.50045	4.93943	73.9473	8.02298e-18	4.85039e-15	1.19252	5.09303	68.8878	1.04228e-16	1.0606e-14
ICA1L	0.889704	5.46303	12.5531	0.000395549	0.00229869	0.880939	3.70993	12.6745	0.000370666	0.0047838	1.24815	3.36675	32.4419	1.2281e-08	1.9226e-07
IDE	-1.24259	6.83574	26.0664	3.29873e-07	5.28723e-06	-0.769365	7.14104	15.3095	9.12542e-05	0.00159476	-0.696956	6.97359	33.7741	6.18969e-09	1.04975e-07
IDH1	-2.1643	8.38566	72.8768	1.37999e-17	4.2517e-15	-0.727532	8.99727	14.6285	0.000130918	0.00212362	-1.09346	7.67	52.1318	5.1897e-13	2.35396e-11
IDH2	-1.64298	6.48474	42.2197	8.15732e-11	3.89026e-09	-1.40092	6.17712	47.7292	4.89336e-12	1.06367e-09	-1.02935	6.66813	55.4608	9.53421e-14	5.07809e-12
IDH3B	-0.991135	4.92603	13.0198	0.00030822	0.0018539	-0.706398	5.41119	7.80615	0.00520687	0.0368308	-1.10193	5.14459	38.0718	6.81873e-10	1.45511e-08
IDH3G	-1.58412	4.40975	27.4636	1.60075e-07	2.84009e-06	-1.24952	4.62459	16.591	4.63708e-05	0.000935443	-0.717482	4.45028	14.5554	0.000136097	0.000718151
IER2	1.63961	6.89644	53.7931	2.22752e-13	2.05887e-11	0.601887	5.74522	11.7912	0.000595115	0.00686938	0.862319	6.21692	36.3135	1.67998e-09	3.26768e-08
IFIH1	-1.47717	5.32223	37.5616	8.85727e-10	3.17781e-08	-0.939782	5.30467	22.8568	1.74527e-06	6.65957e-05	-0.834237	5.52058	21.3918	3.74375e-06	3.09853e-05
IFITM10	1.87729	2.05532	10.9154	0.000953666	0.00476833	2.63219	7.37206	131.523	1.90241e-30	9.52728e-27	1.49601	1.2723	25.2884	4.9367e-07	5.22706e-06
IFNAR2	0.731278	4.43213	7.91329	0.00490728	0.0187169	0.76796	5.65811	25.4027	4.65276e-07	2.33192e-05	0.703315	4.85274	20.0939	7.37297e-06	5.60334e-05
IFNGR1	-1.68338	6.36007	40.9031	1.5997e-10	7.17093e-09	-1.0912	6.91141	30.2125	3.872e-08	3.04503e-06	-1.45635	6.76745	69.1159	9.28434e-17	9.50006e-15
IGBP1	-1.1408	6.25515	29.4668	5.68816e-08	1.15974e-06	-0.850136	5.95449	22.1387	2.5364e-06	9.0035e-05	-0.635547	6.50972	14.3626	0.00015077	0.000784865
IGF2	2.92361	7.59301	12.1185	0.000499248	0.00279343	4.64819	13.2092	34.1241	5.17068e-09	5.07776e-07	1.49713	12.2601	6.35484	0.0117061	0.034147
IGFBP4	2.36476	7.30949	109.643	1.17306e-25	1.51794e-22	0.910969	7.50657	18.2219	1.96609e-05	0.000465556	1.78222	7.4292	77.7421	1.17411e-18	1.7597e-16
IGFBP5	1.30966	9.80515	26.7423	2.32477e-07	3.92212e-06	1.61739	9.1934	12.8413	0.000339054	0.00445911	1.92352	8.8974	55.2395	1.06701e-13	5.62113e-12
IGSF8	-1.22188	4.63593	22.9515	1.66144e-06	2.14555e-05	-0.765749	4.44108	9.96204	0.00159801	0.0149637	-0.488759	3.90736	5.58027	0.0181639	0.049665
IL4R	0.660631	5.43159	6.67503	0.0097773	0.0329475	0.581272	6.4816	13.7936	0.000204034	0.00300627	0.431677	6.15545	7.43695	0.00638979	0.0203258
ILF2	-1.48921	6.93466	38.7767	4.75178e-10	1.83959e-08	-0.546036	7.70132	9.01794	0.00267343	0.0222261	-1.30279	7.59125	90.2085	2.14341e-21	5.11613e-19
IMPDH2	-0.921283	7.12312	18.0376	2.16586e-05	0.000194134	-0.684152	7.11274	16.3664	5.22032e-05	0.00103264	-0.633945	7.22915	15.1352	0.00010008	0.000550012
INIP	-1.28108	4.16658	13.1177	0.000292519	0.00177265	-1.32132	3.81349	18.0759	2.12274e-05	0.000492404	-0.507357	4.34019	10.5573	0.00115729	0.00464116
INTS10	-0.803938	5.95801	15.2926	9.20754e-05	0.000669357	-0.651978	5.61096	11.1437	0.000843163	0.00906717	-0.505588	6.1257	12.0291	0.000523767	0.00233815
INTS8	-0.88906	6.27724	13.0987	0.000295502	0.00178849	-0.610423	6.87694	14.094	0.000173899	0.00265739	-0.612773	6.67178	20.8064	5.08133e-06	4.0429e-05
IPO11	-0.67614	5.33903	10.7416	0.00104753	0.00516185	-0.608673	5.49966	10.2731	0.00134981	0.0131289	-0.515544	5.64165	14.4913	0.00014081	0.000738787
ISG15	-2.43879	2.28079	10.4917	0.00119914	0.00578413	-2.42572	4.4447	30.1844	3.92854e-08	3.06458e-06	-1.52362	2.5655	20.7904	5.12384e-06	4.06668e-05
IST1	-0.828172	7.19844	20.4416	6.14792e-06	6.49818e-05	-0.622394	7.54249	14.3428	0.000152358	0.00238225	-0.611079	7.10491	24.9238	5.96413e-07	6.18635e-06
ITFG1	-1.78373	6.35554	62.3914	2.81554e-15	4.51649e-13	-1.13234	6.3054	40.8936	1.60747e-10	2.46223e-08	-0.843521	6.33925	38.6676	5.02493e-10	1.10191e-08
ITM2B	-1.63413	8.893	35.1516	3.05016e-09	9.10823e-08	-0.804125	8.96004	11.4886	0.000700227	0.00782135	-0.738597	8.17994	15.0005	0.000107485	0.000584892
ITPRIP	1.30679	4.52941	25.1706	5.24748e-07	7.87731e-06	1.0271	4.0478	10.7011	0.00107072	0.0109425	1.35352	4.06255	55.8443	7.84441e-14	4.30863e-12
JKAMP	-1.93938	5.63612	22.5984	1.99651e-06	2.50015e-05	-0.746133	5.55095	12.5294	0.000400604	0.00508046	-0.953397	4.98446	30.42	3.47925e-08	4.8922e-07
JRK	1.29512	5.77102	29.0819	6.93818e-08	1.37418e-06	0.533643	5.35935	8.60424	0.00335381	0.0262365	1.05585	4.95344	45.54	1.49551e-11	4.72921e-10
KANK2	1.02834	7.89762	22.8334	1.76666e-06	2.25153e-05	0.688018	5.55539	9.26762	0.0023324	0.0200278	1.65108	6.44222	38.7446	4.83036e-10	1.0661e-08
KANSL1	0.813789	7.38944	19.8088	8.55883e-06	8.63895e-05	0.580973	8.00455	10.7731	0.00102986	0.0106373	0.556371	7.25381	12.2185	0.000473176	0.00213947
KARS	-1.47118	6.78476	37.0788	1.13453e-09	3.91139e-08	-0.709565	7.18375	19.9134	8.10304e-06	0.000231896	-0.889687	7.3903	42.7308	6.28157e-11	1.72757e-09
KAT5	-0.844369	4.80162	9.38265	0.00219049	0.00956736	-0.970364	4.99549	13.4447	0.000245693	0.00345686	-0.508757	4.31749	7.81773	0.00517361	0.016945
KATNBL1	-1.26721	4.621	13.7884	0.000204593	0.00130845	-0.55875	5.46985	7.12641	0.00759566	0.0493769	-0.506088	4.9487	12.2749	0.000459097	0.00208459
KCNC3	2.28236	1.78718	15.7732	7.14069e-05	0.000537838	1.12866	1.88908	8.85859	0.00291713	0.0236723	1.49979	0.303535	10.3063	0.00132575	0.00522145
KCND1	3.00398	2.61768	31.9629	1.57149e-08	3.75186e-07	1.36429	1.8713	8.49609	0.00355911	0.0275168	2.18448	0.990278	45.9399	1.21935e-11	3.94889e-10
KCNE3	0.953541	3.76761	6.73929	0.00943123	0.0320203	0.984069	3.78048	10.9162	0.000953266	0.010001	0.632981	6.21771	14.9729	0.000109065	0.000591658
KCP	3.22369	1.45319	14.6297	0.000130834	0.000896398	1.36739	1.39668	9.97972	0.00158274	0.014859	1.38409	0.601622	11.1739	0.000829561	0.00349885
KDELR2	-1.11924	8.14085	29.4726	5.67125e-08	1.15751e-06	-1.02672	7.68007	18.5504	1.65471e-05	0.000406245	-0.542488	7.87146	13.3607	0.000256959	0.00125709
KDM1A	-0.993786	7.20439	23.5244	1.23337e-06	1.6528e-05	-0.453474	7.40274	8.32283	0.00391498	0.0295626	-0.614844	7.20511	20.6526	5.50624e-06	4.33459e-05
KDM6B	2.28029	6.21426	96.0318	1.1305e-22	1.04491e-19	1.25921	5.61044	34.0119	5.47759e-09	5.27212e-07	1.50344	5.55785	63.154	1.91161e-15	1.51471e-13
KHNYN	0.579036	6.83993	10.5077	0.00118876	0.00574549	0.690568	7.31564	22.4448	2.16274e-06	7.93936e-05	0.517655	7.00098	18.9158	1.36616e-05	9.6717e-05
KIFAP3	-0.653188	5.58637	9.05756	0.00261611	0.0110798	-0.635606	5.77945	13.7182	0.000212388	0.00308937	-0.609373	5.80555	13.7366	0.000210314	0.00105124
KIAA0391	-0.803515	5.20107	10.9398	0.000941227	0.00471585	-0.516375	5.77758	8.26083	0.00405096	0.0302586	-0.708268	5.56954	23.1045	1.53432e-06	1.42003e-05
KIAA1033	-1.13782	7.08049	19.132	1.21982e-05	0.000117444	-0.598767	7.12033	15.5734	7.93623e-05	0.00143759	-0.649695	7.2591	23.3499	1.35054e-06	1.2657e-05
KIAA1279	-1.55099	5.43509	30.7165	2.98615e-08	6.6622e-07	-0.720387	5.49525	14.2108	0.00016343	0.00252684	-0.554755	5.06363	12.4804	0.000411247	0.00189808
KIAA1430	-1.02454	7.07824	17.6937	2.5948e-05	0.00022769	-0.462913	6.70423	7.12093	0.00761892	0.0494782	-0.393332	6.93352	8.63365	0.0033001	0.011517
KIAA1644	1.05158	4.31014	6.16475	0.0130321	0.0418035	2.27242	1.7998	26.9138	2.12739e-07	1.22489e-05	2.39713	3.17084	44.4025	2.67342e-11	8.03857e-10
KLF6	1.43182	7.47189	50.3656	1.2761e-12	9.98756e-11	0.709544	8.56597	8.86823	0.00290176	0.0236002	0.720769	8.71382	23.4945	1.25273e-06	1.18436e-05
KLF7	0.748061	6.47691	13.9769	0.000185067	0.00120017	0.58957	6.36776	12.3995	0.00042944	0.00536224	1.19295	6.49539	50.0189	1.5227e-12	6.15516e-11
KLHDC2	-1.52885	5.65721	43.1931	4.95959e-11	2.52004e-09	-1.15438	5.52316	23.3034	1.38356e-06	5.53024e-05	-0.936983	5.34226	35.5159	2.52982e-09	4.73032e-08
KLHL3	1.30707	3.98027	9.8983	0.00165431	0.00760545	0.74659	5.34772	10.15	0.00144299	0.0138334	0.949158	4.43162	13.1052	0.000294484	0.00141666
KLHL9	-1.27469	6.62696	35.8923	2.08527e-09	6.59204e-08	-0.967299	5.60485	17.7497	2.51963e-05	0.000562223	-0.476728	6.26878	14.384	0.000149067	0.000777462
KPNA2	-0.940382	4.21516	7.69138	0.00554852	0.0206553	-0.755487	6.78813	12.9102	0.000326798	0.00433623	-1.07526	6.91982	42.5389	6.92909e-11	1.89191e-09
KRT18	-2.63968	7.98586	49.9858	1.54863e-12	1.16058e-10	-0.9229	8.62381	21.21	4.11609e-06	0.000133832	-1.41438	9.23979	63.1685	1.89758e-15	1.50978e-13
KRT19	-1.58762	6.88935	17.4867	2.89322e-05	0.000248374	-1.01531	10.9818	15.9721	6.4284e-05	0.00121278	-1.43815	8.75803	74.1392	7.27989e-18	9.46518e-16
KRT23	-1.42166	4.38602	8.65751	0.00325716	0.0133266	-1.01713	5.65328	10.6604	0.00109454	0.0111213	-0.835288	5.73034	7.02764	0.0080261	0.0247412
KRT8	-1.83599	7.4719	39.8039	2.80787e-10	1.16704e-08	-0.857775	9.83589	18.7279	1.5076e-05	0.000376822	-0.948689	9.97309	22.9028	1.70407e-06	1.55482e-05
L3MBTL1	0.750984	3.94923	7.2779	0.00698082	0.0250922	0.844397	3.94283	10.4217	0.00124544	0.0123056	0.780677	3.29884	9.7483	0.00179488	0.00676458
LACTB	-1.97862	4.34383	45.471	1.54916e-11	8.8962e-10	-0.673386	4.7423	10.1933	0.00140953	0.0135936	-1.03569	4.7771	30.8588	2.77505e-08	4.00095e-07
LACTB2	-1.93491	4.07118	22.5098	2.09074e-06	2.60136e-05	-1.18417	3.97457	15.0814	0.000102975	0.00175366	-1.43157	4.70979	66.5137	3.47475e-16	3.18392e-14
LAMA5	0.80231	6.43337	14.6301	0.000130811	0.000896398	0.573755	8.06999	7.80343	0.00521473	0.0368729	0.727511	6.09175	11.6881	0.000629004	0.00274451
LAMTOR4	-1.20605	4.51108	14.1036	0.000173015	0.00113377	-1.16415	5.02229	18.8316	1.42783e-05	0.000359501	-1.08995	4.51665	41.8502	9.85407e-11	2.55045e-09
LAP3	-1.84033	5.65916	42.1375	8.50778e-11	4.03755e-09	-0.905076	6.3032	18.9981	1.3085e-05	0.000337524	-1.124	6.34117	35.7596	2.23224e-09	4.21055e-08
LDLRAD4	0.886061	6.89533	14.9598	0.000109825	0.000773761	0.592298	5.33921	7.50636	0.00614816	0.0419994	0.888215	5.90186	37.8795	7.52523e-10	1.57801e-08
LDOC1	1.34859	4.71991	21.4047	3.71856e-06	4.25321e-05	1.29642	3.32243	30.4774	3.37787e-08	2.72284e-06	2.73794	1.02026	47.1504	6.57426e-12	2.30266e-10
LENG8	1.82544	7.99045	65.3835	6.16518e-16	1.18481e-13	0.74354	7.40154	11.5476	0.000678357	0.00763882	1.10147	7.44185	20.3265	6.52896e-06	5.04117e-05
LEPROT	-3.62113	4.94926	66.9312	2.81156e-16	6.13173e-14	-1.45282	5.04449	8.98715	0.00271885	0.0224974	-2.24501	4.3322	80.9772	2.28339e-19	3.91253e-17
LGALS3	-0.978301	5.44802	8.84898	0.00293252	0.0121696	-0.819331	5.86764	13.2085	0.000278677	0.00381279	-0.682207	8.20975	17.2228	3.32425e-05	0.000211011
LGALS3BP	-0.631154	6.55218	8.5157	0.00352096	0.0141994	-1.84143	7.55257	84.9122	3.11916e-20	2.74288e-17	-0.956557	7.51565	45.5676	1.47458e-11	4.68905e-10
LGMN	-1.40318	5.96193	28.4229	9.75069e-08	1.85368e-06	-0.514115	6.73513	7.15302	0.0074838	0.0488467	-0.430219	6.12413	7.20527	0.00726897	0.0226784
LINS	-1.20787	3.74529	11.5474	0.000678438	0.00358521	-1.09428	4.16706	13.0435	0.000304333	0.00410288	-0.605459	3.6497	9.76637	0.00177733	0.00671283
LIPA	-1.18123	5.60183	23.9691	9.7895e-07	1.34762e-05	-1.37577	5.94845	51.1061	8.75054e-13	2.35122e-10	-0.579509	5.74435	10.3802	0.00127377	0.00504342
LMAN2	-1.13037	6.35154	22.0304	2.68373e-06	3.22147e-05	-0.633866	6.26727	11.7448	0.000610144	0.00701358	-1.02224	6.46855	66.0002	4.50873e-16	4.03573e-14
LMBR1	-0.897044	6.49133	15.9332	6.56189e-05	0.000501837	-0.57023	6.91091	11.1473	0.000841543	0.00905477	-0.43331	6.89085	8.60611	0.00335037	0.0116756
LMBRD1	-1.26345	6.12558	39.5653	3.17265e-10	1.30746e-08	-1.1137	6.43526	32.4876	1.19956e-08	1.07438e-06	-0.687122	5.81418	14.5471	0.000136699	0.000719778
LMLN	0.626902	4.97768	7.21814	0.00721704	0.0257717	0.530445	5.16952	9.77123	0.00177264	0.0161928	0.855162	4.44609	23.5974	1.18746e-06	1.13319e-05
LOC100506504	3.2194	1.47055	11.9204	0.000555232	0.00304695	1.71763	-0.0463694	8.67905	0.00321889	0.0254174	2.07932	-0.105042	22.1765	2.48698e-06	2.16104e-05
LOC100996314	3.84243	6.55704	170.857	4.80763e-39	3.11053e-35	1.52303	4.70331	35.2886	2.84286e-09	3.00535e-07	1.77307	5.48081	89.7507	2.70138e-21	6.29258e-19
LOC284385	1.12707	3.53838	9.46016	0.00209982	0.00927363	1.19377	3.09056	15.0269	0.000105988	0.00179548	1.40384	2.26982	40.2918	2.18721e-10	5.17594e-09
LOC728392	1.19079	3.57398	12.0594	0.000515313	0.00286342	1.03469	2.46412	7.59288	0.00585993	0.0405248	1.35582	0.861567	18.6638	1.55916e-05	0.000108708
LOC728888	1.09355	4.55342	14.5517	0.000136368	0.000926789	1.11609	4.81817	9.25633	0.00234683	0.0200982	1.08264	5.05889	10.3984	0.00126122	0.00499903
LONRF2	1.00643	7.1288	16.3338	5.31086e-05	0.000415066	1.46879	3.99104	12.4569	0.000416455	0.00522825	3.58003	2.90176	26.7248	2.34587e-07	2.66951e-06
LRCH1	0.735664	6.55095	13.3174	0.000262951	0.00162032	0.703118	5.97701	19.8445	8.40058e-06	0.000237579	0.442242	6.66071	11.4441	0.000717223	0.00308014
LRCH4	0.636613	5.00097	9.50813	0.00204564	0.00908184	0.657706	4.95388	11.5712	0.000669828	0.00756038	0.693795	4.55562	14.0038	0.000182445	0.000928504
LRIG3	-0.772479	5.72409	9.01232	0.00268166	0.0112899	-0.89268	5.91477	10.7927	0.00101903	0.0105624	-0.717866	6.33864	21.5377	3.46939e-06	2.89876e-05
LRPAP1	-0.672864	6.91708	12.4166	0.000425544	0.00244157	-0.552177	7.04561	11.2925	0.000778198	0.00849217	-0.765671	6.40053	33.887	5.84066e-09	9.99235e-08
LRPPRC	-1.30919	7.68634	38.3123	6.02828e-10	2.2673e-08	-0.825847	8.16037	17.369	3.07809e-05	0.000666093	-0.664633	8.49437	23.276	1.40338e-06	1.3114e-05
LRRC37A3	0.867486	6.10018	15.4974	8.26194e-05	0.000609287	1.00564	5.89857	19.0443	1.2772e-05	0.000330774	0.908283	5.46176	14.0305	0.000179867	0.000916831
LRRC40	-1.55345	5.04386	28.7331	8.3072e-08	1.61243e-06	-0.877929	5.05805	11.3908	0.000738089	0.0081455	-1.39176	4.85901	81.7748	1.52513e-19	2.73026e-17
LSG1	-1.39747	5.61393	23.9943	9.66212e-07	1.33197e-05	-0.558383	6.47573	11.5994	0.000659742	0.00746832	-0.723455	6.20033	21.2778	3.97299e-06	3.25759e-05
LTA4H	-1.33463	6.69542	35.5179	2.52712e-09	7.7613e-08	-0.806941	6.71746	19.4741	1.01974e-05	0.000278642	-0.626155	7.08438	19.9961	7.75992e-06	5.86743e-05
LTB4R	2.00487	3.98784	35.7447	2.24943e-09	7.04217e-08	1.72867	3.38686	29.6853	5.08192e-08	3.73052e-06	1.34695	3.62707	30.9588	2.63559e-08	3.83419e-07
LTN1	-0.961273	7.15449	17.7503	2.51881e-05	0.000222127	-0.642158	7.27176	12.0984	0.000504641	0.00603759	-0.360692	6.73966	9.5064	0.00204756	0.00759692
LYPLA1	-2.01783	6.56774	40.2525	2.23167e-10	9.56219e-09	-0.927768	7.71933	12.2742	0.000459271	0.00561635	-0.751492	6.62173	22.5966	1.99841e-06	1.78381e-05
LYRM5	-1.20283	3.97604	10.9819	0.000920064	0.00462894	-1.00107	3.46944	7.43919	0.00638188	0.0432145	-0.725118	3.35369	9.37594	0.00219852	0.0080841
M6PR	-0.604464	6.50488	9.96801	0.00159283	0.00735766	-0.543106	7.34993	8.18457	0.00422482	0.0312078	-0.346855	6.92588	6.62971	0.0100292	0.0299004
MAD2L1BP	-0.969276	3.6649	7.70055	0.00552041	0.0205743	-1.19006	4.0932	15.0836	0.000102852	0.00175311	-0.780589	3.81469	16.2438	5.56906e-05	0.000329777
MAEA	-1.37903	5.53819	34.6791	3.88781e-09	1.12295e-07	-0.651769	5.77455	10.6661	0.00109118	0.011093	-1.03193	5.67749	53.3676	2.76622e-13	1.34377e-11
MAFF	1.57699	5.51927	31.6355	1.86002e-08	4.36026e-07	0.761446	4.78343	16.9297	3.87907e-05	0.000809542	0.760503	4.50438	15.8355	6.9095e-05	0.000398652
MAFK	0.813971	5.15101	11.267	0.000788982	0.00407399	0.967812	5.48876	29.3461	6.05371e-08	4.35372e-06	0.745763	4.88365	24.4082	7.79373e-07	7.83996e-06
MAGED2	-2.6102	7.6836	57.8098	2.88725e-14	3.54693e-12	-1.15587	6.32072	25.1833	5.21307e-07	2.53397e-05	-1.19863	6.11096	42.4355	7.3052e-11	1.98091e-09
MAGED4	1.96577	1.49156	8.45786	0.0036347	0.0145944	3.64543	-0.310772	24.8514	6.19249e-07	2.90134e-05	1.76095	0.276625	18.2181	1.96994e-05	0.00013317
MAGT1	-1.21678	7.14817	29.4283	5.80249e-08	1.17933e-06	-0.531863	7.12283	8.5348	0.0034842	0.0270596	-0.541123	7.09501	11.4173	0.000727615	0.00311784
MAL2	-1.31724	6.58895	25.4562	4.52545e-07	6.94929e-06	-0.568197	7.98185	8.02695	0.00460863	0.033359	-0.428742	7.8103	7.35177	0.00669967	0.0211757
MAN1B1	-1.40964	5.39967	22.0501	2.65626e-06	3.19047e-05	-1.04357	5.23913	21.3313	3.86366e-06	0.000126048	-0.81411	4.99995	28.2275	1.07864e-07	1.33768e-06
MAN2A1	-0.870436	6.26656	12.4108	0.000426866	0.00244698	-0.741087	6.44981	18.6076	1.60581e-05	0.000396887	-0.654456	7.10251	25.7296	3.92767e-07	4.25897e-06
MANBA	-0.702786	5.78282	11.8607	0.000573313	0.00312409	-0.486791	6.13634	8.86417	0.00290822	0.0236198	-0.563119	5.77257	12.3568	0.000439377	0.00200826
MANF	-2.22063	5.73696	49.4021	2.08526e-12	1.50465e-10	-0.62079	5.60186	10.6105	0.00112447	0.011348	-1.03492	5.55799	43.551	4.13056e-11	1.18663e-09
MAP1B	1.47902	9.49285	38.371	5.84962e-10	2.20897e-08	0.985974	6.72549	11.1025	0.000862092	0.00922968	2.1537	7.07276	58.2893	2.26273e-14	1.40667e-12
MAP2K1	-0.655615	5.79391	9.41434	0.00215295	0.00944255	-0.629176	5.53693	10.93	0.000946209	0.00993237	-0.544605	5.51119	17.4837	2.89785e-05	0.000187256
MAP2K7	1.07614	4.8496	20.0991	7.3533e-06	7.59769e-05	0.799815	4.9663	18.869	1.40013e-05	0.000353851	0.781938	4.74109	30.6646	3.06713e-08	4.37961e-07
MARCH7	-1.01574	7.04392	16.0982	6.01408e-05	0.000464148	-0.625005	7.67148	13.4872	0.000240194	0.00339416	-0.682736	7.26476	28.4526	9.60219e-08	1.21102e-06
MAVS	1.32276	8.29367	32.9985	9.22301e-09	2.34625e-07	0.74053	8.42816	22.1577	2.51153e-06	8.94807e-05	1.18767	8.16432	71.1471	3.31568e-17	3.81579e-15
MBD6	2.08652	6.01304	84.6858	3.49757e-20	1.74071e-17	1.47628	5.7277	78.4593	8.16649e-19	5.64246e-16	1.75863	5.33214	80.0349	3.67858e-19	6.02727e-17
MCCC2	-1.0391	9.3828	7.61242	0.00579676	0.0214314	-0.449041	7.15743	8.21726	0.00414939	0.0308036	-0.603768	7.36604	23.4083	1.31013e-06	1.23021e-05
MCM3	-0.942548	5.57543	14.9528	0.000110235	0.000775523	-0.702191	6.71553	14.3689	0.000150264	0.00236343	-1.14064	7.00127	49.3061	2.18977e-12	8.55293e-11
MCM5	-0.912639	3.80502	7.25678	0.00706338	0.0253467	-1.12526	4.98135	25.5	4.42373e-07	2.2345e-05	-1.36539	4.90261	41.3726	1.25805e-10	3.17535e-09
MDC1	1.15488	6.33255	28.2441	1.06941e-07	2.00552e-06	0.966245	5.82644	26.6141	2.48427e-07	1.40941e-05	0.739491	6.23393	20.8137	5.06196e-06	4.03284e-05
MDH1	-1.87838	5.44311	47.685	5.00512e-12	3.31568e-10	-1.40738	5.93623	40.5616	1.90518e-10	2.81356e-08	-1.03973	5.56827	43.5074	4.22356e-11	1.20975e-09
MDH2	-1.66547	6.05536	38.8762	4.51552e-10	1.76706e-08	-0.884619	6.58735	18.0109	2.19646e-05	0.000501093	-0.961579	6.49242	41.6757	1.07738e-10	2.77735e-09
MDM4	0.884004	8.28084	20.9702	4.6649e-06	5.1733e-05	0.627957	8.36024	15.7339	7.29059e-05	0.00134327	0.885422	7.87117	36.424	1.5874e-09	3.10322e-08
MDP1	-1.64337	1.96372	5.93133	0.014874	0.0463932	-2.06113	1.43928	7.38998	0.00655881	0.0440426	-1.8969	0.720288	8.9333	0.00280017	0.00998814
MECP2	0.96001	7.42837	28.0784	1.16498e-07	2.16178e-06	0.408432	6.69287	7.27968	0.00697389	0.0462519	1.08711	6.20508	76.2975	2.43997e-18	3.4687e-16
MED23	-1.13281	6.78358	20.7853	5.13745e-06	5.60213e-05	-0.585427	6.63604	11.698	0.000625669	0.007158	-0.629092	6.51528	25.4399	4.56372e-07	4.8965e-06
MED30	-1.4367	2.69577	7.89603	0.00495434	0.0188593	-1.4706	3.11719	11.2122	0.000812626	0.00879783	-0.871016	2.63427	8.14733	0.00431247	0.0144918
MED6	-1.1324	4.82779	18.8182	1.43789e-05	0.000135482	-0.780244	5.00501	15.3968	8.71364e-05	0.0015409	-0.761926	4.87303	23.8647	1.03348e-06	1.0056e-05
MEF2D	1.81038	7.22751	80.4598	2.96676e-19	1.1752e-16	0.947201	5.73569	27.2494	1.78833e-07	1.07626e-05	1.31382	5.9339	62.2582	3.01255e-15	2.24883e-13
METTL3	-1.62372	5.90279	29.2324	6.41956e-08	1.28856e-06	-0.874913	5.63326	24.6509	6.87137e-07	3.15757e-05	-0.963784	5.39289	28.7203	8.36219e-08	1.07069e-06
METTL8	0.730878	6.09202	14.9737	0.000109022	0.000770056	0.632674	5.82448	12.3467	0.000441765	0.00546444	0.526891	6.0288	14.8076	0.000119055	0.000638681
METTL9	-1.06899	6.89029	28.2416	1.07081e-07	2.00621e-06	-0.675707	6.59539	14.7442	0.000123125	0.00202549	-0.65144	6.7112	21.4998	3.53863e-06	2.94769e-05
MFN1	-1.68574	6.5026	47.9241	4.43048e-12	2.97563e-10	-0.651972	6.77186	19.524	9.93437e-06	0.000273386	-0.733007	6.42375	33.9181	5.74814e-09	9.84363e-08
MFSD11	-0.671373	5.00561	9.7754	0.00176862	0.00807169	-0.987477	5.29903	22.1077	2.57776e-06	9.11689e-05	-0.644161	4.77819	15.6286	7.70812e-05	0.00043742
MGAT2	-1.25061	5.41492	23.541	1.22282e-06	1.64029e-05	-0.878462	5.4162	18.3158	1.87152e-05	0.000449212	-0.816825	5.58162	29.731	4.96348e-08	6.68272e-07
MGRN1	1.59255	6.6768	67.9938	1.64012e-16	3.70171e-14	0.977298	5.85114	24.6183	6.98853e-07	3.19622e-05	1.1946	6.10662	47.2499	6.24877e-12	2.20463e-10
MGST2	-1.89931	4.84129	36.1243	1.85126e-09	6.00885e-08	-1.1609	5.19409	33.5135	7.07717e-09	6.61425e-07	-1.21143	4.74724	44.0528	3.19631e-11	9.42036e-10
MGST3	-1.03602	4.85514	20.9261	4.77345e-06	5.27936e-05	-1.22424	5.21306	25.4492	4.5419e-07	2.28227e-05	-1.23288	5.47763	30.0187	4.2791e-08	5.86337e-07
MICAL3	1.11499	6.96027	29.5994	5.31222e-08	1.09111e-06	0.862835	6.22085	24.33	8.11662e-07	3.60147e-05	0.744787	7.31913	13.9667	0.000186078	0.000944754
MICU1	-0.949266	5.49318	17.3783	3.06298e-05	0.000260871	-0.664031	5.40566	10.1036	0.00147979	0.014129	-0.423628	5.48779	10.609	0.0011254	0.00453209
MIDN	1.92827	6.29611	81.2364	2.00265e-19	8.4503e-17	0.472944	5.83158	7.60355	0.00582536	0.0403499	1.59583	5.72125	122.498	1.79581e-28	1.50957e-25
MIF	-1.22194	4.67233	15.3498	8.93305e-05	0.000652334	-1.57304	5.31261	29.6819	5.09076e-08	3.73052e-06	-1.06374	4.79953	23.009	1.61248e-06	1.48173e-05
MINPP1	-2.25726	5.08831	26.6251	2.47016e-07	4.12259e-06	-0.807439	4.75365	15.498	8.25926e-05	0.00148085	-1.02952	5.2761	34.4109	4.46225e-09	7.89324e-08
MIPEP	-1.7666	5.65472	27.9101	1.27083e-07	2.32486e-06	-1.06045	4.10252	14.8566	0.000116	0.00192796	-1.13207	5.44451	33.9281	5.71866e-09	9.81924e-08
MKI67IP	-1.36896	5.72201	36.072	1.90163e-09	6.12115e-08	-0.552585	6.051	9.77021	0.00177363	0.0161928	-1.08217	6.34355	42.5209	6.99297e-11	1.90426e-09
MLL	0.743123	8.93559	13.4937	0.00023936	0.0014987	0.608155	8.54725	12.6178	0.000382099	0.00489218	1.0317	8.30216	45.4003	1.60612e-11	5.04922e-10
MLL2	1.10591	8.23857	25.9512	3.5015e-07	5.56699e-06	0.795811	8.33851	13.4846	0.000240535	0.00339416	1.16362	8.02759	31.0417	2.52542e-08	3.69338e-07
MLLT6	1.25019	7.93448	41.5814	1.13065e-10	5.26282e-09	1.09455	8.08111	54.0979	1.90743e-13	5.95179e-11	0.717741	7.82378	21.7147	3.16353e-06	2.66741e-05
MLXIP (NC_000012 122611799..122628989)	1.55964	6.40915	57.0071	4.34235e-14	4.98727e-12	0.953163	6.12844	21.5633	3.42348e-06	0.000113994	1.01862	7.33316	31.388	2.11288e-08	3.1303e-07
MMADHC	-1.45308	6.70734	46.3477	9.90212e-12	6.00625e-10	-0.866005	6.71199	16.018	6.27442e-05	0.00118888	-1.06263	6.63282	53.0472	3.25625e-13	1.55065e-11
MNT	1.62913	5.55742	49.572	1.91224e-12	1.39536e-10	1.12856	5.18179	19.8781	8.25422e-06	0.000234144	1.13677	5.04446	33.271	8.017e-09	1.31916e-07
MOB1A	-1.09537	5.55372	10.6061	0.00112715	0.00549421	-1.1071	6.57636	38.1916	6.41276e-10	8.00395e-08	-0.583605	6.16763	11.8316	0.000582327	0.00256346
MORF4L2	-0.867266	7.43769	19.6339	9.3792e-06	9.3503e-05	-0.736517	7.52606	10.5658	0.00115197	0.0115472	-0.82111	7.41606	35.9563	2.01789e-09	3.83994e-08
MPC1	-1.41606	4.38317	21.0172	4.55179e-06	5.06886e-05	-0.662858	4.26068	7.32067	0.0068166	0.0454111	-0.619584	4.88277	7.61382	0.00579226	0.0186708
MPHOSPH6	-1.05898	3.78658	10.1285	0.00145991	0.00683972	-0.540971	4.93835	7.68969	0.00555373	0.0387739	-0.933498	4.56495	33.4631	7.26301e-09	1.2095e-07
MPLKIP	-1.06668	2.90577	6.10068	0.013513	0.0430191	-1.15337	3.36732	9.37752	0.00219663	0.0190603	-0.969825	3.38782	13.2925	0.000266473	0.00129839
MPRIP	0.883218	7.91761	23.2903	1.39301e-06	1.84311e-05	0.602323	8.31617	11.36	0.000750431	0.00824409	0.5992	7.85366	20.7597	5.20683e-06	4.11734e-05
MPV17	1.11711	5.06469	17.7193	2.5602e-05	0.000225265	0.7197	4.41438	8.84436	0.00293996	0.0237878	1.13406	4.80543	59.7733	1.06439e-14	6.99965e-13
MPZL2	-1.09428	6.39996	16.3193	5.3515e-05	0.000417999	-0.78407	8.30765	19.4577	1.02851e-05	0.000279854	-0.659359	6.25065	18.3897	1.80024e-05	0.000123032
MRPL13	-2.1629	4.4573	28.5583	9.0917e-08	1.74723e-06	-1.38002	5.07703	40.8179	1.67094e-10	2.51386e-08	-1.5174	5.4214	64.9874	7.53768e-16	6.44839e-14
MRPL15	-1.34397	4.12138	15.1381	9.9924e-05	0.00071675	-0.898639	4.87048	12.1372	0.000494251	0.005939	-0.521019	4.75101	11.1416	0.000844143	0.0035472
MRPL16	-1.88237	4.39811	42.7794	6.12752e-11	3.01866e-09	-1.41508	5.13533	24.851	6.1938e-07	2.90134e-05	-1.18177	5.09439	51.7793	6.21033e-13	2.75391e-11
MRPL23	-1.6859	3.96438	29.8775	4.60234e-08	9.63661e-07	-1.63638	3.26023	12.3056	0.000451611	0.00555427	-1.27591	4.19742	48.4383	3.40847e-12	1.26486e-10
MRPL24	-2.02743	5.24537	53.5437	2.52906e-13	2.30465e-11	-0.892913	5.49114	19.3118	1.11018e-05	0.000296243	-1.55925	5.42493	61.495	4.43864e-15	3.12602e-13
MRPL27	-1.48292	3.41138	13.9462	0.000188122	0.00121659	-1.2494	4.26817	22.1207	2.56032e-06	9.07178e-05	-0.931113	3.68557	26.4896	2.64957e-07	2.98525e-06
MRPL32	-2.40968	5.04586	66.7338	3.10767e-16	6.7022e-14	-0.784417	5.30082	18.8678	1.40096e-05	0.000353851	-1.49154	5.28912	65.9657	4.5884e-16	4.07346e-14
MRPL33	-0.966165	4.09536	8.09416	0.0044408	0.0172433	-0.97368	4.08155	10.9562	0.000932912	0.00982477	-1.16348	4.11345	40.9109	1.59333e-10	3.91661e-09
MRPL39	-1.64779	4.36801	32.9144	9.63085e-09	2.42772e-07	-0.84022	4.87134	16.2747	5.47903e-05	0.00107285	-1.3275	4.74117	72.9517	1.32859e-17	1.62576e-15
MRPL40	-2.07111	3.97201	34.7384	3.77127e-09	1.09746e-07	-1.13695	3.76409	8.98137	0.00272746	0.0225301	-1.0695	3.47895	22.5598	2.03699e-06	1.81489e-05
MRPL44	-1.39773	4.6957	24.3075	8.21173e-07	1.15667e-05	-0.946386	4.63819	14.9698	0.000109246	0.001841	-1.1141	5.10393	47.7673	4.79941e-12	1.72784e-10
MRPL47	-1.4986	4.0658	16.4056	5.11338e-05	0.000401337	-0.999599	4.67295	9.3037	0.00228692	0.0196827	-0.894663	4.67495	26.8088	2.24611e-07	2.56505e-06
MRPL9	-0.980555	5.48081	21.328	3.8703e-06	4.40343e-05	-0.775482	5.6404	13.746	0.000209269	0.0030601	-0.679061	5.80219	23.1793	1.4758e-06	1.37244e-05
MRPS10	-0.979345	5.24123	13.9253	0.000190222	0.00122869	-0.521723	5.46696	8.73444	0.00312256	0.0248392	-0.674337	5.97742	20.2857	6.66979e-06	5.12942e-05
MRPS15	-1.18178	4.86147	23.1062	1.53295e-06	2.00098e-05	-0.875593	5.26515	12.2982	0.000453397	0.00556757	-0.761216	5.53057	21.1912	4.15661e-06	3.38232e-05
MRPS18B	-0.756791	4.74568	9.02103	0.00266891	0.0112445	-0.933619	4.71362	16.6519	4.49046e-05	0.000914447	-0.405057	4.89138	6.20008	0.0127745	0.0367041
MRPS18C	-1.19798	3.35309	10.6842	0.00108056	0.00530041	-1.13669	3.81817	12.4805	0.000411224	0.00516929	-1.73904	4.04627	68.471	1.28755e-16	1.29654e-14
MRPS22	-0.91713	4.79979	16.3334	5.31182e-05	0.000415066	-0.585986	5.51704	8.38447	0.00378441	0.0288671	-1.0339	5.60835	48.3105	3.63794e-12	1.33532e-10
MRPS24	-3.09235	2.7111	25.8953	3.60441e-07	5.71115e-06	-2.22096	2.54933	14.4401	0.000144685	0.00229621	-1.5714	2.46599	16.9842	3.76927e-05	0.000235157
MRPS25	1.07453	6.27217	35.7501	2.2432e-09	7.034e-08	0.956468	6.47307	42.08	8.76156e-11	1.44873e-08	0.703897	6.2702	21.795	3.03386e-06	2.56928e-05
MRPS30	-1.72642	4.61109	35.9795	1.99402e-09	6.35532e-08	-0.729473	4.67357	11.9611	0.000543224	0.00637695	-0.843731	4.95486	32.7867	1.02845e-08	1.63655e-07
MRPS35	-1.68903	5.9795	53.4914	2.59726e-13	2.35574e-11	-0.987985	6.00445	19.236	1.15515e-05	0.000306972	-1.06707	6.95751	57.5264	3.33481e-14	1.98998e-12
MRPS7	-1.93993	4.45781	38.4452	5.63122e-10	2.1348e-08	-0.782887	5.2257	9.00576	0.00269129	0.0223267	-0.881027	5.01365	28.2864	1.04628e-07	1.30088e-06
MRTO4	-1.10806	4.3011	15.5522	8.02583e-05	0.000594132	-0.739887	4.79837	12.1477	0.000491498	0.00591693	-0.495154	4.96438	8.95792	0.00276269	0.00987498
MSH2	-1.60624	5.05848	33.6226	6.69109e-09	1.80131e-07	-0.746835	5.84776	15.0053	0.000107208	0.00181456	-1.05959	5.74441	36.7471	1.3449e-09	2.68341e-08
MSI1	1.1755	3.44455	14.5254	0.00013828	0.00093748	1.92542	0.861989	12.5554	0.000395054	0.0050188	1.80167	0.359007	10.2009	0.0014037	0.00549264
MSMO1	-1.15732	4.97906	25.4423	4.55825e-07	6.98308e-06	-1.36449	5.41916	38.9932	4.2529e-10	5.63538e-08	-1.21451	5.874	50.6273	1.1168e-12	4.65347e-11
MST4	-0.816721	5.92203	9.47028	0.00208827	0.00923102	-1.00025	6.07094	24.671	6.79999e-07	3.13905e-05	-1.05878	6.24458	55.3476	1.00995e-13	5.34969e-12
MTHFD1	-1.21977	5.97913	29.5073	5.57061e-08	1.13936e-06	-0.716646	6.68596	18.444	1.74967e-05	0.000424173	-1.12384	6.91107	61.2899	4.92611e-15	3.43832e-13
MTHFD2	-1.1508	5.0261	13.6244	0.000223262	0.00141157	-1.06615	5.07323	13.7533	0.000208449	0.00305273	-0.474875	5.83683	5.71598	0.0168112	0.046459
MTRNR2L10	3.63238	4.19005	73.0486	1.26497e-17	3.96016e-15	1.97751	5.84597	11.8345	0.000581432	0.00674027	2.61156	4.61984	72.7767	1.4518e-17	1.75432e-15
MTRNR2L4	4.60035	3.20827	25.8719	3.64849e-07	5.77628e-06	3.07781	2.06706	21.3647	3.79704e-06	0.000124928	3.40448	4.23723	76.45	2.25864e-18	3.23471e-16
MTRNR2L6	2.81958	5.36367	35.8089	2.17655e-09	6.8694e-08	4.67498	9.18759	69.1745	9.01277e-17	4.4708e-14	1.763	6.05621	30.9536	2.64269e-08	3.83874e-07
MTRNR2L8	2.30487	11.4683	36.3088	1.68402e-09	5.54954e-08	2.28039	14.1129	13.683	0.000216409	0.00313443	1.87311	12.3659	62.0097	3.41775e-15	2.51156e-13
MTRR	-0.61433	5.54297	8.23454	0.00411007	0.0161556	-0.516886	5.25349	7.74699	0.0053802	0.0377121	-0.408412	5.5007	9.82321	0.00172323	0.00653786
MTSS1L	1.36612	5.4059	45.2033	1.77602e-11	1.00211e-09	0.945388	6.01233	19.7355	8.89325e-06	0.000249708	1.36853	4.7425	42.4648	7.19672e-11	1.95423e-09
MTX2	-1.10549	5.10174	14.8326	0.000117487	0.000819411	-0.589819	5.71395	9.83296	0.00171412	0.0157836	-0.746373	5.21755	25.4024	4.65339e-07	4.97064e-06
MUC2	2.57478	4.76297	26.2769	2.95809e-07	4.80876e-06	2.96072	8.07509	24.1597	8.86686e-07	3.86347e-05	2.7458	13.3581	55.794	8.04765e-14	4.38494e-12
MUC3A	3.88177	7.10668	22.8916	1.714e-06	2.19741e-05	5.29448	9.37337	121	3.82199e-28	1.23234e-24	2.90692	9.10838	75.1028	4.4683e-18	6.08381e-16
MUC4	5.42206	9.91794	57.602	3.20901e-14	3.84487e-12	3.92761	9.59745	131.454	1.96987e-30	9.52728e-27	2.40613	10.6522	74.1606	7.20121e-18	9.46518e-16
MUT	-1.55151	6.41656	45.798	1.31094e-11	7.68743e-10	-0.786652	5.95886	18.2031	1.98554e-05	0.000469015	-0.640995	6.01668	14.7179	0.000124856	0.000666103
MYC	-1.27819	6.53709	17.6059	2.71741e-05	0.000236101	-0.728192	6.0802	14.1586	0.000168025	0.00257986	-0.84617	7.08086	13.1387	0.000289255	0.00139567
MYCBP	-1.13009	4.41359	16.2398	5.58104e-05	0.000434568	-1.21675	5.18863	38.6272	5.12989e-10	6.57238e-08	-0.638462	5.21814	17.2999	3.19202e-05	0.000203477
MYL9	1.3404	9.33852	27.7537	1.37786e-07	2.50181e-06	1.07819	5.49821	12.5183	0.000402976	0.00510208	2.64961	7.49751	46.154	1.09312e-11	3.63134e-10
MYOM1	0.655742	4.51519	6.9467	0.0083974	0.0292051	0.970921	2.67879	9.18003	0.0024467	0.0207878	1.85982	3.17451	26.287	2.94259e-07	3.28287e-06
MZT1	-1.229	4.49632	17.8314	2.41364e-05	0.000213922	-0.707107	5.02068	10.4573	0.00122165	0.01212	-0.860659	5.47973	22.4422	2.16562e-06	1.91556e-05
NAE1	-1.16109	5.84173	18.2292	1.95858e-05	0.000177645	-0.741567	6.41066	16.2002	5.6987e-05	0.00110801	-0.890623	6.39051	33.1584	8.49475e-09	1.38597e-07
NAPB	0.944999	5.6136	15.1037	0.000101765	0.000726467	0.763638	5.73154	14.6756	0.000127689	0.00208286	0.508798	5.33282	11.7201	0.0006183	0.00270213
NAV1	1.31374	6.42659	37.1838	1.07505e-09	3.77301e-08	0.670112	6.44979	18.1656	2.02506e-05	0.000477184	1.39875	6.30342	43.7513	3.72863e-11	1.09226e-09
NAV2	1.58842	5.87038	29.6365	5.21149e-08	1.07269e-06	0.988296	5.57196	19.1346	1.21814e-05	0.000318891	1.10528	6.71869	26.5535	2.56344e-07	2.89833e-06
NBPF15	0.706527	7.47212	10.9843	0.000918861	0.00462408	0.936395	7.62679	22.4325	2.17655e-06	7.95984e-05	1.07144	7.08082	46.9343	7.34068e-12	2.52535e-10
NCKAP1	-0.937672	8.12648	19.8631	8.31925e-06	8.41901e-05	-0.888737	8.73728	20.8945	4.85295e-06	0.000150941	-0.605245	8.39612	21.2415	4.04897e-06	3.30726e-05
NCOA6	0.743494	6.9872	13.8786	0.000195006	0.00125583	0.65216	7.40213	16.3554	5.25056e-05	0.00103756	0.794397	7.27544	24.8377	6.2367e-07	6.43096e-06
NCOR2	0.951059	8.01617	24.7022	6.69063e-07	9.70591e-06	0.631402	7.45799	10.0977	0.00148452	0.0141615	0.777612	7.65622	12.2715	0.000459919	0.00208734
NDFIP1	-0.831105	7.54096	16.7121	4.35018e-05	0.000351674	-0.567829	7.13973	10.4508	0.00122595	0.0121565	-0.462403	6.97092	7.81552	0.00517993	0.0169611
NDUFA10	-0.978543	6.36164	20.0662	7.48073e-06	7.70297e-05	-0.534747	6.51382	8.49192	0.00356727	0.0275499	-0.507961	6.76231	18.9077	1.37197e-05	9.70677e-05
NDUFA13	-1.89654	4.89989	46.4374	9.4591e-12	5.78157e-10	-0.591121	5.62354	8.60912	0.00334483	0.0262086	-1.0263	5.11297	40.5513	1.91519e-10	4.59409e-09
NDUFA4	-1.26274	4.98865	17.5197	2.84344e-05	0.00024525	-1.42095	5.26358	19.4975	1.00734e-05	0.000276424	-0.833616	5.27469	15.1737	9.80587e-05	0.000540749
NDUFA6	-1.24468	5.0363	25.4354	4.57451e-07	7.00246e-06	-0.752927	5.41102	9.77856	0.00176559	0.0161575	-0.892873	5.64372	25.3351	4.81867e-07	5.1161e-06
NDUFA8	-1.6822	4.3112	26.834	2.21699e-07	3.77472e-06	-1.0677	3.74153	9.15488	0.00248056	0.0209935	-1.19985	4.34716	33.9657	5.60918e-09	9.66558e-08
NDUFA9	-0.664298	4.66976	7.08075	0.00779163	0.0274674	-1.08817	5.24829	24.3959	7.84368e-07	3.52893e-05	-1.17926	5.85318	54.2061	1.80522e-13	9.11284e-12
NDUFAB1	-1.76631	4.58391	24.0353	9.45862e-07	1.30857e-05	-1.39551	5.31226	26.268	2.97176e-07	1.61948e-05	-1.17788	5.11505	37.0303	1.16306e-09	2.34235e-08
NDUFAF1	-1.67968	3.40131	21.7904	3.04123e-06	3.5994e-05	-0.817216	3.81366	7.8706	0.00502451	0.0357499	-1.26327	3.27447	33.9563	5.63639e-09	9.69519e-08
NDUFB1	-0.813595	4.34369	9.28316	0.00231269	0.0100066	-1.18698	4.75072	17.1755	3.40812e-05	0.000727742	-1.18028	4.95558	37.9693	7.18666e-10	1.52354e-08
NDUFB11	-0.77136	4.43389	9.05947	0.00261337	0.0110779	-1.2805	4.19098	12.8612	0.000335458	0.00442082	-0.927092	4.32323	24.421	7.7422e-07	7.80342e-06
NDUFB5	-1.33736	4.90465	27.8121	1.33686e-07	2.43647e-06	-0.819165	5.27434	10.6748	0.00108604	0.0110482	-0.536229	5.50056	9.6897	0.00185303	0.00695662
NDUFB6	-2.55699	2.66498	22.1099	2.57472e-06	3.10792e-05	-1.97434	2.83894	15.2597	9.36925e-05	0.00162855	-1.84288	2.90838	30.7556	2.92663e-08	4.19759e-07
NDUFC2	-3.99843	4.21086	59.5117	1.2157e-14	1.67353e-12	-2.12407	4.41061	53.3166	2.83894e-13	8.5816e-11	-2.38816	4.03272	59.4123	1.2787e-14	8.29608e-13
NDUFS2	-0.877759	5.94164	15.3667	8.85332e-05	0.000646756	-0.539185	7.04641	8.59373	0.00337322	0.0263513	-0.901174	6.45784	33.5736	6.8617e-09	1.1516e-07
NDUFS4	-1.70554	5.0252	47.7602	4.81668e-12	3.21278e-10	-1.11522	5.03501	23.9923	9.67233e-07	4.1675e-05	-1.19079	5.32236	48.9561	2.61758e-12	1.00214e-10
NDUFS5	-1.79573	5.94095	60.8685	6.10182e-15	9.15037e-13	-0.716742	6.50479	10.8832	0.00097039	0.0101258	-1.60798	6.44369	118.329	1.46902e-27	9.79382e-25
NDUFS8	-1.3257	3.59519	13.9196	0.000190801	0.00123202	-2.13312	3.57611	25.7108	3.9661e-07	2.01916e-05	-0.680339	3.17591	11.3656	0.000748176	0.00319532
NDUFV2	-2.28269	6.11302	67.8031	1.80663e-16	4.03065e-14	-0.801174	5.97678	17.4321	2.97751e-05	0.000647224	-1.05679	5.99404	35.9853	1.98813e-09	3.79078e-08
NEDD1	-1.10271	5.43478	18.605	1.608e-05	0.000149838	-0.566106	5.85612	8.78927	0.00303007	0.0242723	-0.506715	5.63327	13.2692	0.000269805	0.00131198
NEXN	0.960102	6.53583	16.9405	3.85689e-05	0.000318022	1.57825	2.94971	13.6825	0.000216458	0.00313443	2.1653	5.05271	49.3622	2.1281e-12	8.34577e-11
NFASC	1.73345	6.74141	71.6529	2.56578e-17	7.21766e-15	0.752316	4.20396	8.04188	0.0045708	0.0331499	2.2363	4.96948	76.7655	1.92514e-18	2.79855e-16
NFAT5	0.675756	8.91324	8.8245	0.00297213	0.0123083	0.725897	9.27812	8.55763	0.00344078	0.0267868	0.933687	8.9048	27.632	1.46732e-07	1.76096e-06
NFATC2IP	0.651963	5.64116	8.97055	0.00274366	0.011502	0.537146	6.29487	9.73209	0.00181079	0.0164776	0.585592	5.95156	12.3741	0.000435339	0.00199262
NFATC4	1.49339	5.12839	37.1398	1.09956e-09	3.82483e-08	0.711434	3.81025	9.44092	0.00212197	0.018619	0.845272	3.86634	14.1015	0.000173202	0.000887837
NFIC	2.00391	8.67229	93.7581	3.56537e-22	2.8835e-19	1.00963	6.44873	31.1879	2.34225e-08	1.96161e-06	2.39378	7.02824	168.835	1.32957e-38	1.28529e-34
NFIX	1.52876	8.72849	47.2846	6.13912e-12	3.95882e-10	0.94988	4.43873	10.5146	0.00118432	0.011786	1.71833	6.71629	151.454	8.33789e-35	1.79116e-31
NGLY1	-1.83577	5.52778	30.0533	4.20322e-08	8.9555e-07	-0.533462	5.81602	10.0097	0.00155722	0.0146884	-0.662437	5.65551	18.904	1.37466e-05	9.71758e-05
NIF3L1	-1.69159	4.69826	38.1846	6.43577e-10	2.39307e-08	-0.803318	5.30792	18.8677	1.40107e-05	0.000353851	-1.11221	5.11344	52.6592	3.96751e-13	1.83952e-11
NIP7	-0.772651	4.21659	7.8452	0.00509559	0.0193024	-0.683817	5.08483	11.3963	0.000735899	0.00813061	-0.408485	5.14652	8.08443	0.00446473	0.0149422
NIPSNAP3A	-1.95392	3.96286	22.9528	1.66031e-06	2.14555e-05	-1.70337	4.00188	24.6668	6.81485e-07	3.13905e-05	-0.893336	4.4552	22.1832	2.4783e-06	2.15447e-05
NKD1	1.55243	5.80825	51.2517	8.125e-13	6.65427e-11	1.15653	3.95445	10.2207	0.00138875	0.0134333	1.01004	8.28423	14.4629	0.000142945	0.000749036
NLGN2	2.12485	5.29325	99.3077	2.16163e-23	2.09786e-20	1.84763	4.25851	85.6941	2.10035e-20	1.93492e-17	2.56199	3.78137	117.394	2.3535e-27	1.46782e-24
NLGN3	1.49841	5.42527	39.5848	3.14112e-10	1.29998e-08	1.70098	0.872944	14.6519	0.000129302	0.00210385	2.218	1.50719	82.8137	9.01637e-20	1.67618e-17
NMD3	-1.29975	6.45464	36.5567	1.48288e-09	4.97751e-08	-0.874748	7.4807	19.4282	1.04454e-05	0.000283418	-0.852578	6.55301	31.0345	2.53487e-08	3.7016e-07
NME1	-2.21255	4.15278	28.9212	7.53852e-08	1.481e-06	-0.674429	5.40734	7.53702	0.00604439	0.0415399	-1.41248	5.25571	52.1955	5.02403e-13	2.28552e-11
NME1-NME2	1.29393	5.24204	23.5162	1.23865e-06	1.65694e-05	1.14703	5.59835	26.6886	2.39023e-07	1.36809e-05	1.46433	5.64134	67.7557	1.85065e-16	1.79801e-14
NME2	-1.18205	5.81143	19.9257	8.05096e-06	8.20742e-05	-2.07228	6.85798	31.98	1.55766e-08	1.35132e-06	-1.91606	6.85852	85.7033	2.09066e-20	4.08291e-18
NME3	-1.51349	3.65028	10.4606	0.00121949	0.00587062	-2.86211	2.24728	17.0893	3.56629e-05	0.000754852	-1.3357	1.85946	21.1708	4.20111e-06	3.41565e-05
NMRK1	-1.2312	4.13024	11.0526	0.000885613	0.0044835	-0.987772	4.5855	11.2581	0.00079275	0.00862088	-0.95212	3.82447	19.9614	7.90225e-06	5.95874e-05
NOC3L	-0.9573	5.71113	18.7664	1.47749e-05	0.00013881	-0.57338	5.92781	11.3461	0.000756075	0.00829196	-1.07019	5.98549	57.2712	3.7967e-14	2.24482e-12
NOL11	-1.78699	5.44934	54.9622	1.22871e-13	1.24865e-11	-1.20008	6.24627	37.6536	8.4492e-10	1.01527e-07	-1.47864	6.04805	113.36	1.79964e-26	1.02336e-23
NOL7	-1.77258	5.10465	26.1116	3.22243e-07	5.18635e-06	-0.595694	5.36635	8.10555	0.004413	0.0323195	-1.07047	5.7984	42.6014	6.71118e-11	1.83527e-09
NOMO1	-1.14357	6.5338	25.2376	5.06844e-07	7.63215e-06	-0.887738	7.22976	31.1763	2.3562e-08	1.96479e-06	-0.576982	6.74588	17.7489	2.52057e-05	0.000165645
NOMO2	-0.932609	6.48315	15.9264	6.58526e-05	0.00050303	-0.900648	6.9326	30.2274	3.8424e-08	3.03408e-06	-0.804306	6.49003	41.3525	1.27108e-10	3.20319e-09
NOP56	-1.60797	6.05738	33.0494	8.98472e-09	2.29767e-07	-0.410368	6.85179	8.15702	0.00428949	0.0315373	-1.19226	6.82065	42.1625	8.39962e-11	2.21856e-09
NOP58	-0.960486	6.32871	23.7222	1.11294e-06	1.517e-05	-0.479017	6.70101	9.4766	0.00208109	0.0183337	-0.83339	7.31239	21.25	4.03103e-06	3.29539e-05
NOS1AP	1.59178	3.94786	14.5652	0.00013539	0.000921756	1.44094	4.36784	21.8848	2.89519e-06	9.96625e-05	1.24229	4.36587	30.9971	2.58411e-08	3.77066e-07
NOSTRIN	-1.19922	4.30953	15.1992	9.67431e-05	0.000697284	-1.64674	3.96115	12.8057	0.00034557	0.00451716	-0.915083	5.88891	43.6965	3.83448e-11	1.11062e-09
NOTCH2NL	1.30766	7.92632	34.4078	4.46934e-09	1.26827e-07	1.33292	7.28963	59.2799	1.36768e-14	5.08829e-12	1.63783	6.77127	114.74	8.97279e-27	5.25697e-24
NQO1	-1.08253	5.13065	16.4729	4.93508e-05	0.000391141	-1.12702	7.69591	27.706	1.41226e-07	8.89956e-06	-1.00043	7.70615	28.678	8.54712e-08	1.09076e-06
NR2C1	-0.704854	4.87679	7.77071	0.00531001	0.0199395	-0.810728	5.44885	18.1915	1.99768e-05	0.000471305	-0.665585	5.39393	18.7149	1.51795e-05	0.000106026
NR2F2	1.22363	6.94179	43.1755	5.00429e-11	2.53612e-09	0.844982	6.19414	29.2278	6.43495e-08	4.57686e-06	1.53865	5.7126	92.2051	7.81424e-22	2.04163e-19
NRBP1	-0.694072	6.51284	13.4733	0.000241986	0.00151051	-0.451969	6.99725	8.31663	0.00392837	0.029629	-0.423183	6.65021	11.6073	0.000656931	0.00285354
NSF	-1.12284	6.68884	25.6191	4.15897e-07	6.47879e-06	-0.522065	7.27131	7.93123	0.00485886	0.0348147	-0.636401	6.72152	23.0052	1.6156e-06	1.4839e-05
NSL1	0.749783	6.00997	12.3701	0.000436265	0.00249276	0.59081	5.68752	15.231	9.51308e-05	0.00164368	0.570412	5.72467	19.6244	9.42564e-06	6.93437e-05
NSMAF	-0.689641	6.24269	11.0719	0.000876473	0.00444303	-0.497959	6.52958	9.07517	0.00259104	0.0216997	-0.365684	6.12565	8.28033	0.00400768	0.0136216
NSMCE1	-1.52244	5.24906	29.4864	5.63098e-08	1.1505e-06	-0.829897	4.75081	11.5563	0.000675204	0.00760774	-1.08829	4.70843	31.487	2.0078e-08	2.98632e-07
NSMCE4A	-1.59913	5.33672	39.9589	2.5937e-10	1.08969e-08	-0.999492	5.07244	20.583	5.71002e-06	0.000172873	-0.855903	5.56667	42.7652	6.17201e-11	1.69985e-09
NUDT12	-2.58044	5.54309	82.1334	1.27202e-19	5.61132e-17	-0.674885	4.8703	10.0338	0.00153694	0.0145753	-0.743123	5.04168	15.7284	7.31193e-05	0.000418375
NUDT16	0.710418	6.63912	11.2619	0.000791124	0.00408288	0.993945	5.93961	32.2951	1.32444e-08	1.16757e-06	0.774017	6.36764	25.8743	3.64394e-07	3.98728e-06
NUDT19	-0.90284	4.99491	14.6074	0.000132395	0.000905174	-0.786684	4.80077	11.4763	0.000704876	0.00785968	-0.42047	4.89074	8.82894	0.00296491	0.0104816
NUMBL	1.56909	4.2732	41.351	1.27208e-10	5.80965e-09	1.38384	4.06786	42.9638	5.57628e-11	9.89713e-09	1.20477	3.016	27.429	1.62967e-07	1.93419e-06
NUP107	-1.21762	5.75628	27.0472	1.9855e-07	3.43175e-06	-0.491469	6.44543	7.45947	0.00631035	0.0428501	-0.813841	6.56586	31.7484	1.7549e-08	2.64374e-07
NUP133	-1.22945	6.27342	32.3262	1.30345e-08	3.16245e-07	-0.924216	6.72528	33.8251	6.02969e-09	5.71816e-07	-0.87474	6.37646	39.1132	3.99924e-10	8.95959e-09
NUP155	-1.16529	5.90502	30.0665	4.17474e-08	8.90458e-07	-0.962443	6.26949	22.7454	1.84944e-06	6.97451e-05	-0.586119	6.19385	17.9996	2.2095e-05	0.000147154
NUP160	-0.850777	6.11888	16.2109	5.66656e-05	0.000440657	-0.699452	6.24915	12.153	0.00049009	0.00590366	-0.596089	6.53473	18.2664	1.92062e-05	0.000130201
NUP205	-0.555824	6.42064	7.15901	0.00745882	0.0264963	-0.604724	7.12718	12.8352	0.000340164	0.00446763	-0.519803	6.93353	15.0296	0.000105838	0.000577226
NUP37	-1.80561	3.56309	13.1406	0.000288963	0.00175493	-1.14647	4.30388	19.2011	1.17647e-05	0.000311353	-1.11809	4.25367	37.6409	8.50409e-10	1.7566e-08
NUP54	-1.27236	5.78062	33.8484	5.95782e-09	1.61736e-07	-0.787086	6.08649	14.6006	0.00013287	0.00214566	-0.885219	5.95799	44.9949	1.9755e-11	6.07223e-10
NUP88	-1.10666	5.19332	22.929	1.68101e-06	2.16512e-05	-0.571862	5.4305	8.60427	0.00335376	0.0262365	-0.774579	5.78167	26.3201	2.89263e-07	3.23273e-06
NUP93	-0.844071	5.67831	10.2445	0.00137092	0.00648642	-0.695047	5.40298	12.5685	0.000392312	0.00499708	-0.472229	5.29691	9.10887	0.00254374	0.00918062
NUP98	-0.613041	7.51848	11.349	0.000754872	0.00392558	-0.516902	7.40696	10.2891	0.00133819	0.0130487	-0.302588	7.55703	6.50612	0.0107504	0.0317276
NUPL1	-0.885266	6.51698	20.4772	6.03459e-06	6.39364e-05	-0.586403	6.51203	10.287	0.0013397	0.0130569	-0.598901	7.01058	15.641	7.65744e-05	0.000435182
NUPL2	-1.21141	3.99705	14.4945	0.000140571	0.000950362	-0.913575	4.74764	16.7922	4.1705e-05	0.000860155	-0.725455	4.20991	15.7246	7.32663e-05	0.000418749
NUSAP1	-1.35377	3.08258	10.1312	0.0014578	0.00683145	-0.801271	5.69721	11.5379	0.000681906	0.00766986	-1.13164	5.98182	33.3287	7.78243e-09	1.28903e-07
NAA10	-0.937555	4.2255	8.28095	0.00400632	0.0158118	-0.799732	5.08618	10.064	0.00151191	0.0143803	-0.796221	4.80973	23.0894	1.54643e-06	1.42798e-05
OAF	1.02755	4.44815	13.3958	0.000252189	0.00156439	-1.01683	4.01795	13.5371	0.000233888	0.0033295	0.549234	5.35018	9.68079	0.00186205	0.00698233
OAS1	-1.03741	4.13158	8.56259	0.00343141	0.0139076	-0.54028	6.77296	8.38391	0.00378558	0.0288671	-0.667835	6.31847	17.0489	3.64302e-05	0.00022846
OAT	-1.52756	6.25323	24.5913	7.08701e-07	1.01745e-05	-1.17089	5.86564	33.7541	6.25383e-09	5.89578e-07	-1.09016	6.00837	37.9175	7.37984e-10	1.55766e-08
OAZ2	1.33907	5.76959	44.7869	2.19688e-11	1.20456e-09	0.860918	5.49336	20.9149	4.80157e-06	0.000149825	1.13925	4.8256	52.7153	3.85569e-13	1.79846e-11
OBSCN	1.04571	6.07439	15.221	9.56357e-05	0.000691225	1.14269	6.30835	28.4504	9.61285e-08	6.57138e-06	0.919877	4.85223	12.7513	0.000355758	0.00167313
ODC1	-1.40339	7.51082	33.3067	7.87116e-09	2.06097e-07	-1.27264	5.59074	27.4672	1.59782e-07	9.9075e-06	-0.748778	7.17155	27.7643	1.37028e-07	1.65375e-06
OGFOD1	-0.625951	5.14935	7.26108	0.00704649	0.0253087	-0.548163	5.42859	8.20114	0.00418642	0.0309952	-0.45231	5.5322	10.6509	0.00110015	0.0044424
OGG1	1.28447	4.47581	29.7749	4.85227e-08	1.00983e-06	0.800719	3.21357	8.12463	0.00436679	0.0320242	1.15994	3.68105	44.2224	2.93108e-11	8.75882e-10
OPA1	-1.00688	7.27076	20.7702	5.17837e-06	5.64041e-05	-0.474042	7.68817	8.99146	0.00271244	0.0224732	-0.394137	7.802	10.7984	0.00101589	0.0041411
OPA3	0.771696	5.06866	13.2959	0.000265988	0.0016364	0.723283	5.28089	21.8626	2.9289e-06	0.000100288	0.822261	4.99729	27.642	1.45973e-07	1.75295e-06
ORAOV1	0.8991	4.09367	8.04609	0.00456019	0.0176111	0.78493	5.11137	14.6557	0.000129045	0.00210143	0.591216	4.15201	11.8974	0.000562138	0.00248477
ORC3	-1.11221	5.29086	12.9236	0.000324459	0.00193956	-0.926784	5.32545	19.3856	1.06811e-05	0.000288599	-0.609223	5.19201	17.1051	3.53669e-05	0.000222586
ORMDL3	0.624732	5.87881	8.26687	0.0040375	0.0159123	0.819713	6.43413	18.9519	1.34053e-05	0.000344407	0.827745	5.67988	32.2771	1.33677e-08	2.07092e-07
OSBPL9	-0.892708	7.75523	17.5168	2.84784e-05	0.000245347	-0.45396	6.98438	8.92746	0.00280915	0.0230474	-0.356125	6.82413	7.08926	0.00775472	0.0240195
OSTF1	-0.915843	4.70767	9.22012	0.0023937	0.0102928	-0.671085	5.66633	10.194	0.00140897	0.0135936	-0.698224	5.44551	19.3988	1.06071e-05	7.71549e-05
OTUD3	0.991395	6.33265	13.3749	0.000255017	0.00157891	0.488495	5.55385	8.92289	0.00281618	0.0230953	0.576383	5.92973	10.3838	0.00127128	0.00503564
PA2G4	-0.762378	6.79938	15.872	6.77745e-05	0.000514069	-0.541958	7.125	8.4366	0.00367742	0.0282203	-0.74776	7.74069	33.3267	7.79047e-09	1.28903e-07
PABPC3	3.94465	0.857806	9.07327	0.00259373	0.0110147	2.52508	-0.495727	9.63428	0.00190979	0.0172005	2.43442	0.361965	29.0901	6.90884e-08	9.01319e-07
PAFAH1B3	-2.28579	2.96041	21.6784	3.22408e-06	3.77667e-05	-1.01376	4.24573	9.03156	0.00265358	0.0221086	-1.2584	3.50029	22.0631	2.6383e-06	2.26807e-05
PALM2-AKAP2	1.63019	7.20965	58.0303	2.58113e-14	3.23224e-12	0.818447	5.86281	10.5841	0.00114066	0.0114703	1.38587	7.06639	64.0074	1.2395e-15	1.02852e-13
PALM3	3.17615	1.60353	15.0518	0.000104601	0.000744244	3.40135	2.91691	71.1202	3.36113e-17	1.85784e-14	2.25534	0.809945	21.2606	4.00881e-06	3.27861e-05
PAPLN	0.769297	4.97527	9.38527	0.00218735	0.00955798	0.83247	4.27431	7.57651	0.00591339	0.0407845	1.44521	3.9136	37.9023	7.4378e-10	1.56307e-08
PAPSS1	-1.76523	6.50097	53.1209	3.13635e-13	2.78731e-11	-1.0398	6.1723	29.6972	5.05081e-08	3.7295e-06	-0.950141	5.84502	47.0306	6.98857e-12	2.4258e-10
PAQR6	1.67305	2.91332	16.4273	5.05523e-05	0.000398384	2.60022	1.80098	47.7304	4.89047e-12	1.06367e-09	1.46264	1.60768	18.8115	1.44293e-05	0.000101372
PARK7	-1.98746	7.2375	56.8426	4.7213e-14	5.34487e-12	-0.446771	6.96128	7.13529	0.00755813	0.0491825	-1.26801	7.06662	93.2364	4.64066e-22	1.28887e-19
PCCB	-1.25733	4.73493	20.0217	7.65684e-06	7.87487e-05	-0.927436	4.50066	9.07087	0.00259714	0.0217319	-0.89045	4.56507	31.1626	2.37294e-08	3.48356e-07
PCGF2	1.49151	4.74768	42.9052	5.74585e-11	2.85967e-09	1.02172	5.05484	27.3915	1.66162e-07	1.02375e-05	1.37698	4.1621	45.0795	1.892e-11	5.84343e-10
PCID2	-1.66129	5.04122	32.4928	1.19635e-08	2.93938e-07	-1.00577	5.16445	13.9587	0.000186873	0.00281342	-1.18944	5.16485	46.9457	7.29792e-12	2.5174e-10
PCMT1	-1.30419	5.63219	22.6971	1.89653e-06	2.39192e-05	-0.597589	5.64024	8.23618	0.00410635	0.0305779	-0.815532	5.53989	23.5102	1.24253e-06	1.17818e-05
PCNA	-2.28786	4.84343	49.6502	1.8375e-12	1.34588e-10	-1.61371	6.39787	70.2513	5.22117e-17	2.8058e-14	-1.66253	6.52085	98.6067	3.07971e-23	1.0826e-20
PCTP	-0.789576	5.02592	10.9073	0.000957877	0.00478815	-0.72832	5.36877	13.3085	0.000264202	0.00364049	-0.61793	5.01361	12.4421	0.000419756	0.00193044
PDCD10	-1.22398	5.50354	30.4967	3.34428e-08	7.29354e-07	-0.855745	6.09256	20.6624	5.47814e-06	0.00016769	-1.07178	6.15601	57.1098	4.12145e-14	2.41467e-12
PDCD6	-1.24191	5.55371	27.0986	1.93337e-07	3.3536e-06	-0.933631	5.94939	21.1402	4.26886e-06	0.000137642	-0.940497	5.86037	44.3502	2.74588e-11	8.24362e-10
PDCD6IP	-0.878788	7.7941	17.2546	3.26901e-05	0.000276214	-0.463283	7.81769	7.41335	0.00647416	0.0436104	-0.439997	8.0882	10.6861	0.00107942	0.00436712
PDE12	-0.778563	5.33414	11.935	0.000550885	0.00302737	-0.576751	5.49126	10.9609	0.000930525	0.00981032	-0.441835	5.58144	9.46894	0.0020898	0.00773138
PDE4A	2.60559	4.54924	107.638	3.22692e-25	3.47969e-22	1.24638	4.33665	36.3508	1.6481e-09	1.84302e-07	1.44444	4.39615	76.0734	2.7332e-18	3.8572e-16
PDE7B	1.3776	4.89472	26.6037	2.49769e-07	4.16139e-06	-1.16492	4.5567	10.5346	0.00117159	0.0116833	1.34545	3.38679	17.1639	3.42893e-05	0.000216792
PDE8B	-0.945532	6.17536	16.2039	5.6876e-05	0.000441939	0.887324	2.44143	7.51962	0.00610306	0.0418237	1.08277	2.23146	17.6009	2.72466e-05	0.000177489
PDIA3	-2.0295	9.30429	43.9576	3.3557e-11	1.76995e-09	-0.690964	9.15956	13.4194	0.000249036	0.00348614	-0.8267	9.03285	33.7999	6.1081e-09	1.03865e-07
PEA15	1.46425	7.28633	65.8389	4.89332e-16	9.89367e-14	0.79113	6.88559	10.7882	0.00102147	0.0105726	1.15947	6.5959	55.4668	9.50531e-14	5.07667e-12
PEAK1	1.53016	7.51204	67.761	1.8456e-16	4.0708e-14	0.683922	7.15783	16.1202	5.94453e-05	0.00114431	0.800278	7.77399	37.9319	7.32573e-10	1.54962e-08
PES1	-1.37991	5.17067	23.6795	1.13787e-06	1.54556e-05	-0.491479	5.41279	7.49461	0.0061884	0.0421849	-0.939647	5.36695	28.0025	1.21159e-07	1.48353e-06
PET100	-1.46343	4.04437	17.3584	3.09533e-05	0.000263279	-0.924091	4.34768	12.6505	0.000375472	0.0048265	-1.70854	4.09059	87.031	1.06834e-20	2.19901e-18
PEX1	-1.41889	5.99506	42.4602	7.21366e-11	3.48301e-09	-0.620035	6.27138	12.2579	0.000463295	0.00564538	-1.0026	6.20078	55.4273	9.69809e-14	5.15118e-12
PEX3	-1.51418	4.7446	27.1642	1.86888e-07	3.25629e-06	-1.14118	4.57052	21.014	4.55951e-06	0.000144079	-0.684717	4.20712	14.0976	0.000173562	0.000889386
PFDN1	-0.576858	5.12271	7.23742	0.00713994	0.0255553	-0.764578	4.83668	10.4762	0.00120925	0.0120155	-0.774928	5.20654	27.2556	1.78257e-07	2.09509e-06
PFDN4	-1.14145	3.81503	12.23	0.000470282	0.00265606	-0.602959	4.91696	7.83638	0.0051205	0.0362987	-1.01229	4.98306	39.5439	3.2077e-10	7.35679e-09
PFKL	-0.946971	5.71647	11.3118	0.000770152	0.00399483	-0.49125	6.92648	7.34998	0.00670636	0.0448311	-0.60864	6.27618	21.2872	3.95354e-06	3.24652e-05
PFKM	-0.693388	5.5668	10.102	0.00148108	0.00691883	-0.833555	5.686	20.001	7.73997e-06	0.000223823	-0.504348	5.2562	13.8502	0.00019798	0.000994739
PGD	-0.786899	5.76515	12.4328	0.000421865	0.00242548	-0.766168	7.30432	16.1417	5.87747e-05	0.00113514	-0.591497	6.68731	20.589	5.69223e-06	4.47372e-05
PGK1	-1.334	6.61043	26.4907	2.64804e-07	4.3669e-06	-0.866942	8.16715	14.1711	0.000166915	0.00256484	-1.12332	7.93823	42.4674	7.18705e-11	1.95423e-09
PGM2	-1.61212	5.02013	24.5155	7.37129e-07	1.05204e-05	-0.897251	6.66847	24.637	6.92105e-07	3.17286e-05	-0.813198	5.49494	35.9129	2.06334e-09	3.91487e-08
PGPEP1	1.19074	6.20939	44.1849	2.98783e-11	1.59324e-09	0.814344	5.7976	25.928	3.54389e-07	1.85298e-05	1.01614	6.2154	44.6513	2.35443e-11	7.15731e-10
PGRMC1	-0.842729	7.16644	14.5838	0.000134061	0.000914307	-0.834051	7.53259	15.4521	8.46215e-05	0.00151114	-0.518514	7.42233	9.57024	0.00197757	0.00736408
PHACTR4	0.697328	7.02276	13.715	0.000212748	0.00135436	0.562911	6.77729	8.36895	0.00381686	0.0290358	0.644117	6.83574	18.9893	1.31455e-05	9.33364e-05
PHB	-0.733476	5.65812	7.77558	0.00529571	0.0199051	-1.1883	6.10248	25.3216	4.85255e-07	2.40096e-05	-1.03236	6.41246	52.8835	3.53936e-13	1.66903e-11
PHB2	-0.823747	6.66278	12.7961	0.000347348	0.00205737	-0.807202	6.49792	15.2003	9.66878e-05	0.00166417	-0.719896	6.71029	24.3678	7.95881e-07	7.9811e-06
PHF6	-0.59634	6.04906	7.40238	0.00651377	0.0236735	-0.578309	6.70805	8.65563	0.00326052	0.0256728	-0.373422	6.59012	7.69266	0.00554457	0.0179743
PHGDH	-1.81582	5.88655	42.943	5.63571e-11	2.82659e-09	-0.769105	4.70646	10.6778	0.00108429	0.0110461	-0.947218	4.1427	14.6044	0.000132603	0.000702013
PHYH	-1.29169	4.55782	19.3893	1.06605e-05	0.000104823	-1.26028	4.91187	32.6605	1.09745e-08	9.92112e-07	-0.595546	4.84441	8.25082	0.00407335	0.0138141
PI4K2B	-1.22133	5.59906	27.7068	1.41167e-07	2.55126e-06	-0.689917	5.7476	13.6355	0.000221947	0.00320193	-0.604499	6.19919	12.4781	0.00041176	0.00189954
PIAS3	0.512233	5.40101	6.61404	0.0101178	0.0339197	0.590929	5.4323	8.36995	0.00381475	0.0290323	0.687556	4.20263	18.3133	1.87398e-05	0.00012746
PIGK	-1.60037	5.81704	45.1454	1.82932e-11	1.02919e-09	-0.811439	5.45395	14.7538	0.000122499	0.00201863	-0.674429	5.59594	13.4488	0.000245164	0.00120549
PIGN	-0.975421	6.78023	24.087	9.20796e-07	1.27753e-05	-0.829168	6.72919	20.7627	5.19849e-06	0.000160655	-0.498171	6.00618	12.8414	0.000339026	0.00160301
PIGU	-0.850115	4.21937	10.0327	0.00153784	0.00713935	-0.896961	4.82726	7.98858	0.00470733	0.0339173	-0.537873	4.52352	13.5908	0.000227298	0.00112681
PIH1D1	-1.03597	4.63012	15.0245	0.000106123	0.000753309	-1.00164	5.07839	14.6967	0.000126266	0.00206487	-1.21091	4.55725	44.6252	2.38598e-11	7.24185e-10
PITPNB	0.787036	6.58139	12.5388	0.000398597	0.00231086	0.447394	6.88964	8.94382	0.0027841	0.022871	0.416832	6.94975	6.97055	0.00828618	0.0254253
PKHD1L1	1.32237	3.31824	8.87261	0.00289481	0.0120472	-3.18393	1.50236	9.39622	0.00217434	0.0189566	1.47708	2.51991	11.3941	0.000736773	0.0031522
PLEKHA2	1.56249	6.75357	56.8363	4.73631e-14	5.34487e-12	0.524638	7.00034	10.9453	0.00093841	0.00986657	0.420982	7.31824	11.1008	0.000862922	0.00360807
PLEKHG2	1.92755	5.21991	75.8378	3.07942e-18	1.03054e-15	1.11559	5.20547	40.8077	1.67972e-10	2.51386e-08	1.50505	4.8215	72.7239	1.49118e-17	1.79071e-15
PLEKHH2	0.717079	5.43296	7.33755	0.00675287	0.0244084	0.534515	5.00383	8.37227	0.00380989	0.0290068	1.10823	5.11596	19.8804	8.24401e-06	6.17311e-05
PLS1	-1.63388	3.7191	22.3369	2.28774e-06	2.81936e-05	-0.903176	5.82014	21.1068	4.34391e-06	0.000139045	-0.921173	8.04424	21.2011	4.13519e-06	3.36914e-05
PLS3	-0.888287	6.20256	7.65728	0.00565436	0.0209689	-0.845714	7.57622	11.5698	0.000670308	0.00756139	-0.848763	7.17382	22.15	2.5215e-06	2.18711e-05
PLXDC1	1.44439	4.22536	30.5961	3.17735e-08	6.99232e-07	0.694834	4.61512	11.1128	0.000857348	0.00919926	1.15577	3.92227	42.1848	8.30416e-11	2.19935e-09
PMF1	-1.62263	3.86511	17.7425	2.52915e-05	0.000222634	-1.08581	4.14033	13.5841	0.000228114	0.00326654	-1.45782	3.39274	36.4451	1.57026e-09	3.07904e-08
PMPCA	-1.30009	5.00145	17.6997	2.58674e-05	0.000227188	-0.854566	4.54064	10.8446	0.000990854	0.0103059	-1.06132	5.1493	38.844	4.59052e-10	1.01664e-08
PMPCB	-1.1454	6.70083	30.0123	4.29319e-08	9.11716e-07	-0.670596	6.58496	16.2681	5.49809e-05	0.00107549	-0.661347	6.66243	27.2197	1.81597e-07	2.12659e-06
PMS1	-1.30619	5.08084	12.4883	0.000409498	0.00236417	-0.609929	5.3687	7.37995	0.00659551	0.0442276	-0.888989	5.01681	28.4108	9.81173e-08	1.23182e-06
PNN	0.685327	7.54649	10.206	0.00139984	0.00659486	1.85571	8.10623	113.746	1.48097e-26	3.58135e-23	0.455865	7.94959	7.29322	0.00692155	0.0217666
PODXL2	-1.99455	5.88254	25.5257	4.36532e-07	6.74608e-06	-0.765934	5.18793	7.99905	0.00468018	0.0337972	-1.17801	4.40718	39.9606	2.59134e-10	6.06549e-09
POLR1B	-0.980223	5.28397	15.9212	6.6035e-05	0.00050416	-0.751487	5.95694	13.7354	0.000210451	0.00306811	-0.70717	5.98347	25.6075	4.18416e-07	4.50426e-06
POLR1C	-1.11082	4.04061	7.19466	0.00731209	0.0260513	-0.814103	4.39296	10.4331	0.00123779	0.012255	-1.46457	4.29992	69.4615	7.79219e-17	8.18773e-15
POLR2G	-1.32217	3.59962	6.50603	0.0107509	0.0357138	-0.882107	4.177	11.4786	0.000704009	0.00785454	-0.879978	3.40034	14.7092	0.000125433	0.000668814
POLR2J2	1.07103	4.74725	21.4872	3.56203e-06	4.10564e-05	1.23629	6.42437	57.79	2.91656e-14	1.04488e-11	1.22845	4.26846	40.6573	1.81411e-10	4.37332e-09
POLR3E	-0.895567	5.95084	14.289	0.000156778	0.00104429	-0.575596	5.82194	12.0297	0.000523584	0.00621045	-0.468581	5.64884	9.8385	0.00170897	0.00649012
POM121	1.21607	6.77028	37.0022	1.17993e-09	4.04638e-08	0.576353	7.05062	11.501	0.000695577	0.00778475	1.03996	6.74759	50.5408	1.1671e-12	4.85264e-11
POM121C	1.54548	6.57316	58.076	2.52187e-14	3.17854e-12	0.636614	6.81004	15.8688	6.78885e-05	0.00126651	1.22656	6.26179	57.8529	2.8247e-14	1.70665e-12
PON2	-1.21179	5.07371	12.5885	0.000388131	0.00226303	-0.722642	6.1458	11.2675	0.000788761	0.00859199	-0.53386	6.65759	14.5507	0.000136438	0.000719165
POP4	-1.28588	4.22636	18.3084	1.87876e-05	0.000171141	-0.791084	4.63842	10.3313	0.00130792	0.0127987	-0.798221	4.59423	19.0858	1.24968e-05	8.91893e-05
POP7	-1.14277	3.1339	8.55657	0.00344277	0.0139443	-1.08648	3.64011	8.89968	0.0028522	0.023292	-0.929464	3.08666	16.2782	5.46891e-05	0.000325041
POR	-1.38471	5.07159	18.141	2.05132e-05	0.000185191	-1.20287	5.84147	32.7686	1.03809e-08	9.47307e-07	-1.0568	5.00741	47.1412	6.60539e-12	2.30938e-10
POT1	-0.890062	5.27749	11.7736	0.000600777	0.00325093	-0.612814	5.76358	9.86561	0.00168397	0.015595	-0.538408	4.84828	9.77789	0.00176623	0.00667741
PPA1	-1.23824	5.74302	26.4115	2.75897e-07	4.53442e-06	-0.828775	6.60423	11.3617	0.000749728	0.00824105	-0.859464	7.701	22.3151	2.31378e-06	2.03247e-05
PPA2	-1.87766	5.88094	47.7902	4.74368e-12	3.17499e-10	-1.31122	6.17491	44.1398	3.05742e-11	5.74261e-09	-1.53718	6.38084	93.0714	5.04422e-22	1.37359e-19
PPAP2B	0.596448	7.34887	8.19637	0.00419742	0.016439	-0.827762	5.67094	15.3246	9.05285e-05	0.00158351	0.718583	4.96773	14.9182	0.000112273	0.000606844
PPARGC1B	1.16502	5.19476	24.149	8.91616e-07	1.24505e-05	0.659288	5.94067	7.36599	0.00664691	0.0444926	1.0577	6.06002	42.8	6.06335e-11	1.67231e-09
PPAT	-1.05548	4.27461	13.8858	0.000194259	0.00125268	-1.18482	4.59697	25.1111	5.41197e-07	2.61097e-05	-1.03059	4.99529	31.4826	2.01238e-08	2.99057e-07
PPDPF	0.990982	6.19638	25.085	5.48577e-07	8.13436e-06	0.851916	6.14422	18.2852	1.90182e-05	0.000453112	1.13659	5.85494	29.2944	6.21741e-08	8.23903e-07
PPFIA4	2.4738	2.30959	10.9446	0.000938772	0.00470841	1.23523	4.02871	11.6999	0.00062505	0.00715516	1.20663	1.58162	15.3093	9.12673e-05	0.000508226
PPIA	-0.85732	8.25957	19.1923	1.18191e-05	0.000114304	-0.923883	9.365	16.3494	5.26718e-05	0.00103978	-0.848754	9.23207	33.3383	7.7441e-09	1.28519e-07
PPIB	-2.15898	8.61928	44.4204	2.64907e-11	1.43227e-09	-0.702179	8.39544	14.5016	0.000140038	0.00223346	-1.31848	8.12757	90.6079	1.75157e-21	4.26253e-19
PPM1F	1.06279	5.14437	20.9155	4.79998e-06	5.30247e-05	0.715913	5.24201	9.3697	0.00220602	0.0191122	1.07874	4.73604	48.9116	2.67759e-12	1.02108e-10
PPM1G	-0.989309	6.24824	22.2352	2.41205e-06	2.94267e-05	-0.492105	6.58851	9.93888	0.00161824	0.015102	-0.953353	7.10453	53.8128	2.2053e-13	1.09607e-11
PPP1CA	-1.16117	5.76075	20.1678	7.09389e-06	7.36323e-05	-0.533737	6.27913	8.05526	0.00453717	0.0329738	-0.333568	6.00921	6.0292	0.0140711	0.0398844
PPP1R12B	1.10051	9.8792	21.3681	3.79034e-06	4.32513e-05	0.756353	7.46967	15.5444	8.05918e-05	0.00145306	1.62496	8.46615	39.4732	3.32585e-10	7.59173e-09
PPP2R5A	-0.699252	5.89976	8.05935	0.00452695	0.0175141	-0.62882	6.12056	9.14954	0.00248781	0.0210355	-0.498044	6.52321	13.3013	0.000265218	0.00129292
PPP5C	-0.97851	5.23987	18.8746	1.39599e-05	0.000132339	-0.928531	5.30475	24.3315	8.1103e-07	3.60147e-05	-0.836015	5.39635	35.7907	2.19696e-09	4.1521e-08
PRDM11	1.06014	4.6673	18.2932	1.89379e-05	0.000172251	0.72418	4.01651	9.62521	0.00191925	0.0172616	0.992666	3.73375	17.9758	2.23727e-05	0.000148798
PRDM2	0.642134	7.26284	12.7899	0.000348495	0.00206182	0.604346	7.48422	10.3238	0.00131328	0.0128381	0.768787	6.82619	18.9531	1.3397e-05	9.49828e-05
PRDX1	-1.54995	7.18121	45.2588	1.72639e-11	9.76944e-10	-1.31231	7.89745	27.8169	1.33358e-07	8.59978e-06	-1.16153	7.51984	69.2099	8.85213e-17	9.20146e-15
PRDX2	-1.56284	5.95504	32.3371	1.29615e-08	3.14871e-07	-0.725453	6.12381	9.70845	0.00183422	0.0166439	-0.984256	5.73562	39.1217	3.98194e-10	8.93119e-09
PRDX3	-1.39552	6.62284	36.4031	1.60446e-09	5.34179e-08	-1.14179	6.18942	20.589	5.69216e-06	0.000172603	-0.865063	6.64361	26.1702	3.12617e-07	3.46369e-06
PRDX4	-3.10157	5.28422	61.0579	5.54211e-15	8.47969e-13	-1.47968	5.09487	19.1923	1.18188e-05	0.000312359	-1.39209	5.26097	50.6966	1.07806e-12	4.51151e-11
PRKCB	1.07309	6.0593	28.2311	1.0766e-07	2.01513e-06	-1.00582	4.58549	9.73675	0.0018062	0.0164505	1.40747	4.40464	19.3012	1.11636e-05	8.05962e-05
PRKRA	-1.03749	5.01135	20.4334	6.17439e-06	6.5204e-05	-0.760591	5.10538	13.4277	0.000247937	0.00347578	-0.447448	4.82969	6.74562	0.00939779	0.0283326
PRKAA1	-1.00851	7.45874	24.3633	7.97725e-07	1.13021e-05	-0.457058	7.57482	7.42799	0.00642171	0.0433902	-0.427542	7.4	10.8239	0.00100197	0.00409473
PRMT1	-1.66604	5.32155	34.3099	4.69978e-09	1.32207e-07	-0.764868	6.25907	20.7278	5.29418e-06	0.000163091	-1.32542	5.71239	65.7166	5.20668e-16	4.59661e-14
PRMT2	0.605168	6.96783	12.0173	0.000527089	0.00291975	0.541017	7.39485	11.8814	0.000566988	0.00659984	0.695373	6.50989	34.8708	3.52328e-09	6.40819e-08
PRMT3	-1.23751	4.60925	19.0758	1.25625e-05	0.000120772	-1.03879	5.03627	14.0675	0.000176362	0.00268442	-0.626138	5.33935	14.6533	0.000129206	0.000686662
PROS1	-1.41113	5.39458	27.5909	1.49882e-07	2.68874e-06	-1.06396	4.29438	10.0215	0.00154724	0.014627	-0.509088	5.71349	7.91333	0.00490719	0.0161876
PROSER1	0.835576	6.38416	10.9885	0.000916771	0.00461596	0.710851	6.30528	19.3402	1.09378e-05	0.000293486	0.667037	7.17159	21.7342	3.13157e-06	2.64277e-05
PRPF19	-0.67848	5.76526	9.9477	0.00161051	0.00742693	-0.867026	6.07187	19.3593	1.0829e-05	0.000291374	-0.664731	5.59101	17.276	3.23238e-05	0.000205575
PRPF31	-1.24184	4.90137	27.9064	1.27327e-07	2.32713e-06	-0.651024	5.32224	11.1836	0.000825224	0.00890892	-1.14187	5.13528	39.4632	3.34308e-10	7.62206e-09
PRPF39	-2.07678	6.35689	38.7742	4.75772e-10	1.83959e-08	-0.628847	6.22583	14.5707	0.000134997	0.00216914	-1.11439	5.91672	49.5035	1.98021e-12	7.81336e-11
PRPF4	-0.552104	5.3187	6.68536	0.00972077	0.0328196	-0.721585	4.85229	7.99286	0.00469622	0.0338824	-0.492823	5.39848	10.8711	0.000976745	0.00401113
PRPF40A	-0.992654	7.53531	22.133	2.54396e-06	3.07652e-05	-0.509719	8.19621	11.8992	0.000561572	0.00654075	-0.824163	8.35283	40.4671	1.99959e-10	4.77874e-09
PRPS2	-0.848234	5.50811	14.6441	0.000129843	0.00089055	-0.949219	5.92313	21.1275	4.29723e-06	0.000137879	-0.572164	6.29014	16.1166	5.95588e-05	0.000349154
PRR12	1.42336	5.85976	36.4987	1.52765e-09	5.09478e-08	0.919442	5.8572	23.9173	1.00562e-06	4.26639e-05	1.04066	5.39405	16.7531	4.2572e-05	0.000261049
PRR15L	-1.37177	5.15964	16.5301	4.78831e-05	0.000381062	-1.44164	3.24662	9.59408	0.00195206	0.0174674	-0.934797	6.60224	47.1688	6.51275e-12	2.28587e-10
PSEN1	-0.857022	6.99262	21.1403	4.26846e-06	4.79184e-05	-0.563855	7.06235	14.6333	0.000130588	0.0021212	-0.338483	7.16096	6.26807	0.0122933	0.0355434
PSENEN	-1.23956	2.58247	6.17778	0.0129365	0.0415654	-1.09693	3.75228	9.16395	0.00246829	0.0209253	-0.641925	3.08202	9.40858	0.00215972	0.00795504
PSMA1	-1.12261	5.76484	22.5122	2.08814e-06	2.60118e-05	-0.923262	6.0526	16.1731	5.7808e-05	0.00112059	-0.603429	6.15693	15.9666	6.44698e-05	0.000374537
PSMA2	-1.5515	5.55877	40.4214	2.04691e-10	8.88825e-09	-0.696444	6.17105	11.2923	0.000778281	0.00849217	-1.05816	6.10241	28.1922	1.09846e-07	1.35791e-06
PSMA3	-1.5131	5.68818	25.3492	4.7836e-07	7.26524e-06	-0.55951	6.70526	11.2606	0.000791695	0.00861425	-1.00178	6.51709	40.8749	1.62289e-10	3.97177e-09
PSMA4	-2.17285	6.60446	78.3141	8.78941e-19	3.21892e-16	-0.739197	6.98385	17.7923	2.4638e-05	0.000551675	-1.51819	7.06879	102.423	4.48546e-24	1.73444e-21
PSMA5	-1.36298	5.67854	34.3145	4.68864e-09	1.32085e-07	-0.926484	6.39266	23.9456	9.90956e-07	4.23582e-05	-1.40413	6.531	93.2254	4.66645e-22	1.28887e-19
PSMA6	-1.8079	6.20804	47.6515	5.09123e-12	3.36125e-10	-1.11987	6.9772	32.44	1.22928e-08	1.09593e-06	-1.62214	6.95827	97.8238	4.57317e-23	1.44947e-20
PSMA7	-1.64139	5.57166	27.0526	1.97992e-07	3.42821e-06	-0.906605	6.67057	28.1198	1.14032e-07	7.47816e-06	-0.884507	6.56433	41.0937	1.45102e-10	3.61458e-09
PSMB1	-1.64472	5.85655	39.4448	3.37469e-10	1.37035e-08	-1.3472	6.03869	25.0162	5.68499e-07	2.72173e-05	-1.24842	6.13165	57.4011	3.55416e-14	2.11434e-12
PSMB10	-1.16607	3.56019	10.0873	0.00149292	0.00695905	-1.7613	4.4247	20.3128	6.57594e-06	0.000194523	-1.47988	4.3925	60.7291	6.5494e-15	4.42749e-13
PSMB3	-1.02882	4.20694	12.4025	0.000428765	0.00245569	-1.49822	5.06263	21.8323	2.97555e-06	0.000101169	-0.948931	4.79401	24.5518	7.23375e-07	7.3493e-06
PSMB4	-1.54816	5.46292	38.6799	4.99332e-10	1.91542e-08	-1.49501	5.91276	48.2704	3.71319e-12	8.45122e-10	-1.20405	5.54441	53.2287	2.96885e-13	1.42785e-11
PSMB5	-1.13471	5.35132	19.2603	1.14052e-05	0.000111021	-0.666069	5.79955	9.40651	0.00216217	0.018876	-0.835344	5.37666	23.8106	1.06296e-06	1.02962e-05
PSMB6	-1.31847	4.3367	15.7575	7.20026e-05	0.000541275	-1.11785	4.86165	23.0369	1.58919e-06	6.1489e-05	-1.07046	4.48246	27.1691	1.86413e-07	2.17245e-06
PSMB7	-1.61282	5.55477	31.53	1.96386e-08	4.58155e-07	-0.741809	5.36864	13.1167	0.000292682	0.00397908	-1.02687	5.9019	62.1935	3.11311e-15	2.30609e-13
PSMB8	-1.19947	4.72228	17.3664	3.08232e-05	0.000262403	-1.05444	5.77057	16.0876	6.04776e-05	0.00115727	-1.20052	6.05084	44.1061	3.11048e-11	9.19541e-10
PSMC2	-1.50728	6.60283	60.6855	6.69611e-15	9.69936e-13	-0.723289	6.91405	8.4025	0.00374705	0.0286645	-1.23939	6.61126	62.0029	3.42946e-15	2.51156e-13
PSMC3	-1.37714	5.67671	25.2629	5.00232e-07	7.54934e-06	-0.857481	5.88056	23.2134	1.44982e-06	5.71247e-05	-1.30873	6.06139	107.153	4.12117e-25	1.89711e-22
PSMC6	-1.75925	6.0857	63.6181	1.51037e-15	2.57161e-13	-1.09692	6.43453	42.4924	7.09586e-11	1.22568e-08	-1.3561	6.45263	99.732	1.7448e-23	6.61451e-21
PSMD1	-1.3538	6.69955	34.7005	3.84535e-09	1.114e-07	-0.591505	7.35069	13.1093	0.00029384	0.00399202	-0.814944	7.39411	34.1753	5.03631e-09	8.81194e-08
PSMD10	-1.12688	5.05116	14.2319	0.000161611	0.00107097	-0.656976	5.4867	11.356	0.000752055	0.00825724	-0.919581	5.05644	30.1766	3.94446e-08	5.4512e-07
PSMD13	-0.878269	5.4677	13.1948	0.000280731	0.00171244	-0.636634	5.69231	13.1216	0.000291916	0.00397145	-0.976611	5.67091	54.5222	1.53705e-13	7.88257e-12
PSMD14	-1.7523	5.0083	37.7445	8.06444e-10	2.92035e-08	-1.01244	5.97689	32.1423	1.43286e-08	1.25431e-06	-1.5047	6.1279	87.3876	8.92102e-21	1.87477e-18
PSMD3	-1.25003	5.72586	23.9308	9.98635e-07	1.37277e-05	-0.970058	6.233	18.0627	2.13746e-05	0.000493452	-0.829731	6.0104	26.821	2.232e-07	2.55497e-06
PSMD4	-0.875444	6.13411	11.5769	0.000667766	0.00353941	-0.480271	6.65805	9.28796	0.00230666	0.0198331	-0.955428	6.60789	43.2271	4.87401e-11	1.37568e-09
PSMD7	-1.6122	6.62565	42.5613	6.85024e-11	3.34078e-09	-0.665299	6.75212	12.3589	0.000438885	0.00543725	-0.783992	6.69861	35.9883	1.98502e-09	3.78859e-08
PSMD8	-1.26048	5.74179	28.5975	8.90954e-08	1.71732e-06	-0.863914	6.07082	11.314	0.00076924	0.00841773	-0.658594	5.77295	15.6619	7.57361e-05	0.000431179
PSME1	-1.57371	5.8152	38.6271	5.13015e-10	1.96016e-08	-0.638287	6.39836	8.94968	0.00277519	0.0228075	-0.885327	6.24513	40.7595	1.72162e-10	4.18688e-09
PSME2	-1.28884	5.06128	26.24	3.01517e-07	4.89335e-06	-0.669932	5.92794	9.22284	0.00239015	0.0204059	-1.21317	6.03851	47.8344	4.63775e-12	1.67288e-10
PTDSS1	-0.75849	5.58485	12.0959	0.000505327	0.00281931	-1.103	6.35415	28.3301	1.02293e-07	6.84761e-06	-0.509793	5.94528	10.5299	0.00117459	0.00469885
PTGES2	-1.42636	4.81922	27.4703	1.59528e-07	2.83298e-06	-1.12616	4.46938	12.9936	0.00031255	0.00418739	-1.18217	5.68597	48.7268	2.94218e-12	1.11102e-10
PTPLAD1	-0.897673	7.65225	19.4842	1.01433e-05	0.000100501	-0.562916	7.63806	9.10255	0.00255253	0.0214701	-0.668945	7.48037	21.8124	3.00655e-06	2.55174e-05
PTPN12	0.820413	6.6621	14.5843	0.000134025	0.000914307	0.723899	7.6309	15.4687	8.38822e-05	0.00150119	0.466106	7.38109	10.5781	0.00114433	0.00459683
PTPN18	0.658891	7.28444	9.4476	0.00211425	0.00932038	1.42253	6.61514	50.5325	1.17207e-12	2.98353e-10	0.984381	7.29211	53.661	2.38245e-13	1.16909e-11
PTRH2	-1.2482	3.6068	14.5672	0.000135245	0.000921091	-1.23523	3.63743	9.86044	0.0016887	0.0156239	-1.1714	3.57876	35.9421	2.03264e-09	3.86042e-08
PUF60	-1.06824	5.30709	15.5346	8.10109e-05	0.000599018	-0.574475	5.91755	7.43247	0.00640572	0.0433125	-0.8002	5.36353	33.8142	6.06336e-09	1.03195e-07
PYCR1	-1.08678	5.60006	7.4141	0.00647145	0.0235514	-1.39493	3.33479	12.2671	0.000461008	0.00563318	-0.965407	4.99395	27.3041	1.73841e-07	2.05443e-06
PYROXD1	-1.2506	5.10724	21.9082	2.86006e-06	3.39888e-05	-0.510524	5.34254	7.75315	0.00536188	0.0376382	-0.6566	5.41326	19.6411	9.34379e-06	6.88201e-05
QARS	-0.550944	6.99308	6.87177	0.00875681	0.0301953	-0.659257	7.18602	13.8287	0.000200251	0.00296775	-0.426224	7.30009	10.1383	0.00145221	0.00566298
RAB25	-0.823412	4.4594	10.2835	0.00134226	0.00637	-0.7161	5.83083	14.9531	0.000110215	0.0018529	-0.857611	5.3928	21.0143	4.55866e-06	3.67238e-05
RAB7A	0.925078	8.06565	20.5876	5.69645e-06	6.08855e-05	0.464441	7.86507	9.01821	0.00267303	0.0222261	0.838303	7.85486	38.7121	4.91165e-10	1.0828e-08
RABAC1	-1.00944	3.81685	8.67465	0.00322667	0.013213	-1.1671	3.59757	8.01576	0.0046372	0.0335244	-1.16448	3.37341	29.7749	4.85226e-08	6.54665e-07
RAE1	-1.43463	3.8227	10.8266	0.00100054	0.00496431	-1.28384	4.51305	25.2884	4.9367e-07	2.43016e-05	-1.00071	4.22554	35.4822	2.57392e-09	4.78502e-08
RAN	-1.05966	6.39719	11.5707	0.000670003	0.00354658	-0.693651	7.3342	7.5091	0.00613879	0.0419502	-0.889977	7.44704	41.4043	1.23788e-10	3.12851e-09
RANBP1	-1.29694	4.88085	21.6179	3.32725e-06	3.86949e-05	-1.02155	5.71591	16.7044	4.36798e-05	0.000892594	-1.37254	5.96549	66.184	4.10726e-16	3.71073e-14
RAP1B	-0.617027	6.79229	7.34922	0.00670917	0.0242928	-0.441724	7.45938	7.24973	0.00709118	0.0468531	-0.543786	7.61155	11.5698	0.000670298	0.00290638
RAP1GDS1	-0.73947	4.98879	11.481	0.000703106	0.00369445	-0.667714	5.82361	13.0513	0.000303077	0.00409254	-0.524075	5.78727	14.7104	0.00012535	0.000668556
RAPGEFL1	1.55538	3.12981	12.3897	0.000431705	0.00247034	0.679125	6.94378	11.7759	0.000600026	0.00691782	0.689672	5.33224	13.4042	0.000251061	0.00123104
RARS	-1.26393	6.41309	32.3506	1.28717e-08	3.1362e-07	-0.779556	6.59691	20.2821	6.68225e-06	0.000195998	-0.920635	7.07392	57.0553	4.23738e-14	2.47509e-12
RASA4	1.37514	5.41123	30.0319	4.25003e-08	9.0354e-07	1.12039	6.1251	23.4624	1.2738e-06	5.17709e-05	1.28999	4.46095	29.9779	4.37002e-08	5.9584e-07
RASA4B	2.21385	4.104	33.5218	7.04697e-09	1.87887e-07	1.10423	4.18748	9.40502	0.00216392	0.0188828	0.924471	2.4106	14.8846	0.000114295	0.000616394
RB1	-0.939913	6.58251	20.2392	6.83382e-06	7.12759e-05	-0.559928	7.02356	12.3798	0.000434005	0.00539605	-0.62562	7.14393	23.265	1.41142e-06	1.31764e-05
RBAK	-2.47056	4.70837	25.6846	4.02026e-07	6.28794e-06	-1.64123	5.02956	32.4084	1.24945e-08	1.1088e-06	-2.12353	4.45689	90.5942	1.76374e-21	4.26253e-19
RBBP7	-0.738915	6.69846	13.2298	0.000275528	0.00168654	-0.667481	6.58177	14.769	0.000121516	0.00200584	-0.807647	6.95487	25.7839	3.8187e-07	4.16183e-06
RBFOX2	1.17388	7.99669	39.9325	2.62899e-10	1.09976e-08	0.623468	7.8077	17.4229	2.99198e-05	0.000649638	0.993917	7.36619	50.3742	1.27056e-12	5.22661e-11
RBM12	-3.50045	3.41654	34.2494	4.84818e-09	1.35987e-07	-3.17646	3.93774	46.1807	1.07836e-11	2.19599e-09	-2.88907	2.92066	105.327	1.03576e-24	4.35336e-22
RBM33	0.971259	7.65858	30.0453	4.22073e-08	8.98295e-07	0.849108	8.01165	21.4258	3.6778e-06	0.000121625	0.677021	7.69083	18.768	1.47627e-05	0.000103451
RBM45	-1.75236	3.9497	23.5627	1.20911e-06	1.62527e-05	-1.06142	4.19314	10.7435	0.00104647	0.0107629	-0.958378	3.74288	24.2417	8.49704e-07	8.45506e-06
RBM4B	-0.689881	4.29527	6.51767	0.0106808	0.0355295	-0.845591	4.34143	8.91496	0.00282845	0.0231468	-0.648558	3.5635	11.18	0.000826858	0.00348989
RBMS2	1.67529	6.95547	64.8423	8.114e-16	1.49993e-13	0.763654	6.36002	23.9576	9.84807e-07	4.22441e-05	1.19271	6.90501	56.5185	5.56725e-14	3.21305e-12
RCN2	-1.01153	5.54348	16.7135	4.34706e-05	0.000351569	-1.29388	6.3994	34.2271	4.9042e-09	4.86547e-07	-0.826116	5.90503	32.8757	9.82446e-09	1.5724e-07
RDBP	-1.04267	4.47924	10.6558	0.00109726	0.00537415	-1.15163	4.77199	24.3515	8.02654e-07	3.57791e-05	-0.663477	4.57447	15.7675	7.16226e-05	0.000410906
RECQL	-1.07927	5.44945	15.9144	6.62727e-05	0.000505244	-0.751205	6.27534	13.9786	0.000184902	0.00279026	-0.643811	6.02258	18.1555	2.03577e-05	0.00013695
REEP5	-1.30916	7.96407	29.1227	6.79362e-08	1.35384e-06	-0.660722	7.79979	12.8127	0.000344279	0.00450332	-0.393285	7.49684	6.61979	0.0100852	0.0300395
RERE	0.831808	8.73545	16.6344	4.53204e-05	0.000363951	0.501631	7.8053	7.95536	0.00479451	0.0344301	1.0754	7.4273	28.6624	8.61621e-08	1.09885e-06
RFC4	-1.06879	3.46215	9.48545	0.00207107	0.00916961	-0.740792	4.30343	9.80513	0.00174025	0.015971	-1.29448	4.5908	50.2835	1.33062e-12	5.43895e-11
RGPD2	1.53739	6.21192	29.2371	6.40416e-08	1.2868e-06	0.898841	5.88071	19.067	1.2621e-05	0.000327741	1.19041	6.20587	65.1722	6.86306e-16	5.95024e-14
RGPD5	-2.18396	4.38933	31.9217	1.60511e-08	3.82742e-07	1.01984	4.04094	8.89547	0.00285879	0.0233359	-0.812195	3.74962	11.1647	0.000833692	0.00351168
RHOB	0.86472	8.30665	16.7922	4.17045e-05	0.00033898	-0.5661	6.44942	9.49901	0.00205583	0.0181442	0.625123	7.2623	15.0205	0.00010635	0.000579531
RINT1	-1.03802	4.80999	14.2892	0.000156759	0.00104429	-0.810343	5.19528	13.6984	0.000214632	0.00311732	-0.758405	4.99653	25.5986	4.20345e-07	4.51999e-06
RMND1	-1.39617	4.25378	22.353	2.26855e-06	2.79927e-05	-0.789809	4.59351	11.8094	0.000589324	0.00680661	-0.649911	4.90687	16.1092	5.97934e-05	0.00035021
RNF103	-2.78789	6.26748	29.6754	5.10798e-08	1.05587e-06	-1.06738	4.92383	13.4247	0.000248335	0.00347885	-1.44652	5.49133	50.8312	1.00658e-12	4.23072e-11
RNF44	1.20784	5.67867	26.208	3.06543e-07	4.97076e-06	0.602821	5.68616	13.3321	0.000260899	0.00360783	0.931098	6.09948	32.1264	1.44458e-08	2.21662e-07
RPA2	-0.929108	5.11438	15.0028	0.000107352	0.000759921	-0.910338	5.15204	13.8278	0.000200345	0.00296775	-0.525548	5.01102	9.79091	0.00175377	0.00663938
RPL18A	-1.83816	6.26568	54.0741	1.93066e-13	1.89263e-11	-2.47346	6.78781	100.776	1.02991e-23	1.99247e-20	-1.65646	6.58284	77.7455	1.17208e-18	1.7597e-16
RPL21	-0.840208	7.45569	13.475	0.000241759	0.00151051	-0.9384	7.967	19.6884	9.11518e-06	0.000254462	-0.950003	8.81105	27.8598	1.30434e-07	1.58206e-06
RPL22L1	-0.854608	4.27209	7.99128	0.00470031	0.0180552	-1.03218	4.16133	7.50555	0.00615091	0.0420034	-0.897605	5.48831	8.10886	0.00440494	0.0147738
RPL23A	-0.958629	8.93246	17.6641	2.63549e-05	0.000230323	-1.25147	8.8286	29.2199	6.46105e-08	4.57859e-06	-0.881104	8.86902	37.4898	9.18901e-10	1.89202e-08
RPL24	-0.638095	8.68676	9.3711	0.00220434	0.0096108	-0.745916	8.62851	17.9101	2.31586e-05	0.000524007	-0.65904	9.16963	18.8329	1.42682e-05	0.000100349
RPL27	-1.01588	8.10343	27.4736	1.5925e-07	2.83298e-06	-1.2408	8.23907	32.6171	1.12222e-08	1.00979e-06	-1.71065	9.02103	113.3	1.85491e-26	1.02465e-23
RPL31	-0.613781	9.31504	8.2968	0.0039715	0.015684	-0.836257	9.29764	14.792	0.000120047	0.00198554	-0.49001	9.60281	10.1679	0.00142904	0.00558164
RPL35A	-0.527292	7.67417	7.25101	0.00708613	0.0254095	-1.00767	7.26943	14.5182	0.00013881	0.00221569	-0.763462	7.70376	15.4492	8.47506e-05	0.000475085
RPL36AL	-1.2114	6.97415	29.8681	4.6246e-08	9.66238e-07	-0.751859	6.39232	13.8227	0.0002009	0.00297341	-1.04093	7.00553	60.8632	6.11814e-15	4.15046e-13
RPL39	-0.783924	7.40846	13.9927	0.000183521	0.00119136	-0.764077	7.68941	10.9092	0.000956904	0.0100211	-0.450042	7.92816	10.0344	0.00153645	0.00594114
RPL6	-0.659061	9.69639	7.70909	0.00549434	0.0205008	-0.616333	9.43867	9.26597	0.00233451	0.020037	-0.303673	9.70346	6.23982	0.0124909	0.0360232
RPL7	-1.29764	9.97969	32.8795	9.80509e-09	2.46524e-07	-0.747245	9.83596	10.5781	0.00114435	0.0114768	-0.993951	10.2413	42.033	8.97459e-11	2.34797e-09
RPL9	-0.681699	7.96158	9.90013	0.00165267	0.00759968	-1.4109	7.33095	37.4358	9.44697e-10	1.1144e-07	-0.962283	8.33831	38.3004	6.06502e-10	1.30726e-08
RPLP0	-1.03504	9.38221	18.9785	1.32202e-05	0.000126033	-1.03541	9.67802	8.05269	0.00454363	0.0330083	-0.870789	9.82205	36.967	1.20148e-09	2.40968e-08
RPLP1	-0.916826	9.01022	18.8353	1.42506e-05	0.000134601	-1.10177	9.08514	27.497	1.57338e-07	9.78735e-06	-0.950215	8.9902	36.5016	1.52537e-09	3.01241e-08
RPN1	-1.39825	7.52503	33.6515	6.59252e-09	1.77723e-07	-0.883567	7.7604	20.0443	7.56694e-06	0.000219805	-0.573544	7.69308	17.3727	3.07215e-05	0.000197005
RPP40	-2.56491	1.92111	9.9617	0.0015983	0.00737589	-1.30953	3.1315	11.1845	0.000824816	0.00890892	-1.80706	2.85107	45.9554	1.20976e-11	3.93102e-10
RPS10	-2.0596	7.09351	60.8448	6.17567e-15	9.15037e-13	-1.22942	7.33124	33.8802	5.86119e-09	5.6134e-07	-1.64655	7.24582	81.7045	1.58032e-19	2.80311e-17
RPS11	-0.714057	9.31624	11.096	0.000865119	0.0043935	-0.928641	9.04856	19.9808	7.82223e-06	0.000225192	-0.926651	9.47445	41.7244	1.0509e-10	2.7127e-09
RPS19	-0.998373	8.07667	26.7973	2.25953e-07	3.82701e-06	-0.671166	8.1203	8.68501	0.00320838	0.0253758	-0.685903	8.36089	24.2675	8.3843e-07	8.34717e-06
RPS23	-0.602272	8.82202	8.09637	0.00443539	0.0172389	-0.993398	8.22832	16.6064	4.59956e-05	0.000930785	-0.521259	8.93567	11.4465	0.000716276	0.00307813
RPS26	-3.09299	5.62884	64.784	8.35745e-16	1.53036e-13	-1.42906	5.79223	34.5865	4.07726e-09	4.15151e-07	-1.51739	5.83405	102.657	3.98547e-24	1.60531e-21
RPS27	-1.96772	8.41816	62.5038	2.65935e-15	4.33765e-13	-1.47021	8.44664	34.1785	5.02806e-09	4.9629e-07	-1.22507	8.65189	49.8048	1.69831e-12	6.74233e-11
RPS27L	-1.64211	6.03013	40.3165	2.1598e-10	9.31593e-09	-1.15799	5.4644	26.0907	3.25745e-07	1.7219e-05	-1.75477	7.2476	98.2047	3.77299e-23	1.23639e-20
RPS3A	-1.96287	9.31331	54.4803	1.57014e-13	1.55492e-11	-1.84996	9.45217	54.8804	1.28092e-13	4.13011e-11	-1.84738	9.99149	116.765	3.23232e-27	1.95293e-24
RPSA	-0.807571	8.5842	14.1926	0.000165017	0.00109093	-1.34167	9.0379	25.763	3.86017e-07	1.98087e-05	-0.604152	8.96216	17.292	3.20534e-05	0.000204124
RQCD1	-0.643231	4.80208	6.13479	0.0132547	0.0423428	-0.684757	5.18292	13.9188	0.000190875	0.00286031	-0.592008	5.13722	15.294	9.20103e-05	0.000511774
RRM1	-1.06472	6.27013	22.2328	2.41509e-06	2.94453e-05	-1.10003	6.57021	32.9584	9.41511e-09	8.67356e-07	-1.14085	7.11952	61.2715	4.97226e-15	3.45804e-13
RRP36	-1.74645	4.59348	30.1248	4.05109e-08	8.67899e-07	-0.973055	5.26705	10.8836	0.00097022	0.0101258	-1.2482	4.90182	59.7998	1.05012e-14	6.92935e-13
RRS1	0.926547	3.83838	11.9815	0.00053732	0.0029671	1.03351	4.46246	28.3728	1.00062e-07	6.74042e-06	0.647957	4.47225	8.25818	0.00405688	0.0137655
RSL24D1	-1.04696	6.00855	17.7477	2.52227e-05	0.000222256	-0.676348	5.93626	10.9588	0.000931608	0.00981638	-0.762405	6.50707	28.4223	9.75338e-08	1.22688e-06
RUNX1	1.52588	5.99913	58.2059	2.36071e-14	3.02957e-12	0.543232	7.50763	12.8755	0.000332911	0.00439324	0.754955	7.37068	22.1035	2.58337e-06	2.22978e-05
RUVBL1	-2.07065	5.25792	57.5048	3.37162e-14	3.99044e-12	-0.758463	5.92182	17.6462	2.66046e-05	0.000588219	-1.55826	5.69652	72.1354	2.00922e-17	2.36868e-15
RUVBL2	-1.49161	4.97306	22.491	2.1113e-06	2.62358e-05	-1.38546	5.41544	35.0891	3.14965e-09	3.27394e-07	-1.66185	5.64047	86.7581	1.22637e-20	2.46987e-18
RWDD4	-1.25854	5.66063	26.3216	2.89042e-07	4.7185e-06	-0.632193	5.27022	12.6113	0.000383423	0.00490588	-0.661351	5.59369	19.0167	1.29579e-05	9.21395e-05
S100A6	-0.998938	6.45558	10.0583	0.00151665	0.00705612	-1.33511	11.0798	28.1331	1.13252e-07	7.45227e-06	-1.92361	9.95196	160.01	1.12557e-36	4.35234e-33
SAMD4A	1.03291	6.12525	28.2916	1.04349e-07	1.97216e-06	0.797024	6.01479	18.9721	1.32641e-05	0.000341688	1.66118	5.68481	54.3887	1.64503e-13	8.32593e-12
SAMD4B	1.16438	6.26267	35.6691	2.33847e-09	7.28567e-08	0.89275	6.26241	27.78	1.35926e-07	8.70192e-06	1.25744	5.75935	75.9063	2.97444e-18	4.13726e-16
SAMD8	0.576651	6.87172	7.77103	0.00530908	0.0199395	0.645447	6.65049	22.8369	1.76343e-06	6.70243e-05	0.564187	6.12886	18.3451	1.84297e-05	0.000125641
SAMM50	-1.1984	4.75587	19.8962	8.17645e-06	8.30916e-05	-0.735725	5.45851	13.1737	0.000283906	0.00387169	-1.06015	5.25655	33.668	6.53658e-09	1.0999e-07
SARS	-1.32653	6.64315	27.9937	1.21713e-07	2.23929e-06	-0.658871	6.56579	13.4857	0.000240392	0.00339416	-1.131	6.96787	61.4916	4.44634e-15	3.12602e-13
SAT1	-1.28553	8.37401	32.3238	1.30506e-08	3.16245e-07	-0.582707	7.55005	9.56732	0.00198071	0.0176626	-0.922451	8.40683	55.6835	8.51297e-14	4.59748e-12
SCAMP2	-0.859118	4.89205	9.37927	0.00219453	0.0095807	-0.812317	4.93644	16.7393	4.28841e-05	0.000879856	-0.469319	5.03626	8.16481	0.0042711	0.0143813
SCAMP3	-0.580306	4.84218	6.0993	0.0135236	0.0430386	-0.724557	5.0551	13.0117	0.000309558	0.00415305	-0.432627	4.53669	6.30777	0.012021	0.0349179
SCAND3	-1.42544	4.60186	26.6882	2.39077e-07	4.01427e-06	-1.0642	3.82764	10.0175	0.00155056	0.0146399	-1.46873	2.13931	19.3874	1.06708e-05	7.75599e-05
SCFD1	-1.55811	6.43643	34.1205	5.18036e-09	1.44036e-07	-0.65374	6.29022	14.6232	0.000131292	0.00212728	-0.750402	6.29055	29.0444	7.07372e-08	9.20965e-07
SCO1	-0.990302	5.23111	13.4096	0.00025034	0.00155541	-0.668174	5.11257	11.8609	0.000573234	0.00666053	-0.828761	5.47022	30.9187	2.69071e-08	3.89679e-07
SCP2	-1.47467	7.77274	42.938	5.6503e-11	2.82661e-09	-0.473285	7.38403	8.22604	0.00412936	0.0307138	-0.689542	7.61692	17.0951	3.55532e-05	0.000223686
SDAD1	-1.0466	6.64213	26.0647	3.30164e-07	5.28753e-06	-0.653479	6.82967	15.448	8.48079e-05	0.00151114	-0.743896	6.82113	37.5815	8.76726e-10	1.80903e-08
SDF2	-0.918741	4.13393	11.875	0.00056894	0.00310462	-1.17772	4.52353	14.5512	0.000136401	0.00218807	-0.74223	3.86104	14.2261	0.000162107	0.000836227
SDF2L1	-1.72075	2.98707	12.573	0.000391368	0.00227985	-1.39565	2.67668	8.52816	0.00349693	0.0271475	-1.48404	2.92955	37.2978	1.01399e-09	2.07016e-08
SDF4	-1.40552	6.67111	21.8594	2.93373e-06	3.48067e-05	-0.564489	6.35221	10.3279	0.00131033	0.0128158	-1.02625	6.49264	73.8767	8.31516e-18	1.05767e-15
SDHA	-0.875172	6.53072	11.5706	0.000670031	0.00354658	-0.584604	6.83561	13.398	0.000251888	0.00352352	-0.8095	7.09341	43.7372	3.7556e-11	1.09519e-09
SDHB	-1.73906	5.06727	40.0161	2.51873e-10	1.06977e-08	-1.45417	5.35972	37.8052	7.81746e-10	9.57194e-08	-0.902182	5.58931	37.3544	9.8498e-10	2.01733e-08
SDHC	1.73356	5.80556	35.7564	2.23597e-09	7.02267e-08	0.907516	6.44721	14.9527	0.000110239	0.0018529	1.31199	6.1379	87.5082	8.39293e-21	1.78317e-18
SDHD	-1.48121	5.12094	30.3486	3.60973e-08	7.83724e-07	-1.79638	5.36822	52.6827	3.92026e-13	1.14911e-10	-0.593213	5.84716	6.99764	0.00816171	0.0250992
SEC13	-1.9101	5.97162	54.6513	1.43932e-13	1.44752e-11	-0.817377	6.13019	17.7619	2.50352e-05	0.00055992	-1.13744	6.04535	74.4486	6.22382e-18	8.29315e-16
SEC14L1	0.974712	6.21239	26.3925	2.78624e-07	4.56764e-06	1.15256	6.42376	39.7919	2.82512e-10	3.932e-08	0.831294	5.75739	38.5599	5.30996e-10	1.16003e-08
SEC23B	-1.37995	7.01621	45.332	1.66308e-11	9.43873e-10	-0.773728	6.7482	17.8835	2.34849e-05	0.000530151	-0.808051	6.62928	29.4218	5.82183e-08	7.75469e-07
SEC24D	-1.04389	6.82418	22.6285	1.96552e-06	2.4693e-05	-0.605792	6.44476	12.9043	0.000327824	0.00434092	-0.459776	6.56355	12.2386	0.000468109	0.00211954
SEC61G	-2.44139	5.26878	85.1133	2.81754e-20	1.43917e-17	-1.74489	5.39223	50.2867	1.32845e-12	3.3377e-10	-2.18116	5.71083	105.749	8.36769e-25	3.67684e-22
SEL1L3	-1.37644	7.02333	16.9598	3.81802e-05	0.000315621	-0.849494	6.96	23.8184	1.05863e-06	4.43298e-05	-0.466383	8.26568	12.2169	0.000473591	0.00214035
SELK	-1.19114	4.19894	14.6982	0.000126169	0.000869654	-0.919189	4.33088	12.8934	0.000329734	0.00435727	-0.632786	4.47852	9.10372	0.0025509	0.00920303
SELT	-1.39304	6.55088	27.8438	1.31517e-07	2.3992e-06	-1.06505	6.34544	30.1446	4.00996e-08	3.11553e-06	-0.531678	6.37439	10.3493	0.00129526	0.00512222
SEMA3C	-1.42606	8.58212	29.8741	4.61035e-08	9.64299e-07	-0.807202	8.57086	17.0806	3.58262e-05	0.000756652	-0.461781	7.53848	9.86643	0.00168322	0.00641123
2015-09-01	-1.44681	6.23574	25.5009	4.42177e-07	6.80624e-06	-0.872048	6.63752	14.4865	0.000141165	0.00224772	-0.804136	6.82027	32.2128	1.38181e-08	2.13045e-07
SETD1B	1.05969	6.49761	27.3008	1.74142e-07	3.0658e-06	0.685053	6.20932	13.8324	0.000199863	0.00296742	1.11955	5.70853	32.1592	1.42041e-08	2.18648e-07
SF3B14	-2.4143	4.96795	28.4703	9.51446e-08	1.8141e-06	-1.48535	5.40587	36.8126	1.30049e-09	1.48871e-07	-1.67765	5.27055	71.2455	3.15433e-17	3.67384e-15
SGK494	2.00577	4.95652	32.4253	1.23865e-08	3.02799e-07	1.52867	5.71826	46.1976	1.06908e-11	2.19599e-09	1.62234	4.5456	38.4621	5.58267e-10	1.21549e-08
SGMS1	-1.35914	6.92102	31.3445	2.16073e-08	4.97507e-07	-0.705896	6.26014	12.6538	0.000374795	0.0048242	-0.434963	5.57454	7.84608	0.00509311	0.0167154
SH2B1	1.18772	5.73122	34.9946	3.30623e-09	9.70862e-08	1.01078	5.90309	26.223	3.04181e-07	1.64311e-05	0.934932	5.41161	24.4317	7.69926e-07	7.76915e-06
SH3BP2	1.31859	5.98015	35.6031	2.41898e-09	7.50038e-08	0.642322	7.23545	15.6113	7.77888e-05	0.00141173	0.689619	6.52253	24.8439	6.21655e-07	6.41359e-06
SH3BP5	1.69019	5.10385	51.9444	5.70939e-13	4.8605e-11	0.796018	5.12912	21.0084	4.57275e-06	0.000144079	1.39634	4.98149	38.2836	6.11735e-10	1.3156e-08
SHANK3	2.00706	4.35114	49.7437	1.75197e-12	1.29299e-10	1.013	4.48192	12.3801	0.000433931	0.00539605	1.82383	3.68929	44.1271	3.07726e-11	9.11755e-10
SHMT2	-0.812845	4.65346	8.03213	0.00459549	0.0177157	-0.758771	5.63414	18.0183	2.18789e-05	0.000500318	-0.816194	5.51542	25.6222	4.1523e-07	4.47495e-06
SIAH1	-1.23375	4.95503	12.589	0.000388025	0.00226303	-0.66427	4.85633	10.9349	0.000943718	0.0099116	-0.588679	4.97676	14.5734	0.000134806	0.000712308
SIL1	-1.70652	5.56938	27.5087	1.56386e-07	2.78737e-06	-1.07877	4.84933	14.7948	0.000119866	0.00198554	-0.911998	5.04553	36.0777	1.89604e-09	3.64032e-08
SKP1	-0.84898	7.52219	13.0399	0.000304923	0.00183806	-0.713073	7.50611	17.8332	2.41143e-05	0.00054246	-0.53996	7.37215	14.7481	0.000122871	0.000656604
SLBP	-1.1572	4.98983	18.4519	1.74249e-05	0.000160369	-0.839357	5.70666	14.5452	0.000136838	0.00218964	-1.16249	5.64596	50.2455	1.35668e-12	5.53378e-11
SLC12A2	-1.60802	8.76693	39.2744	3.68228e-10	1.47367e-08	-0.646103	7.05633	10.3337	0.00130627	0.012789	-0.61121	11.284	10.7714	0.0010308	0.00419569
SLC16A2	1.80345	5.19796	48.3391	3.58526e-12	2.45035e-10	0.974632	2.60779	8.02503	0.00461353	0.0333768	2.32613	3.43827	77.5612	1.28671e-18	1.89902e-16
SLC19A3	3.97601	4.03919	71.3986	2.91879e-17	7.97941e-15	4.10877	1.19426	46.4533	9.38281e-12	1.95183e-09	0.861434	3.37172	11.9925	0.000534155	0.00237519
SLC25A23	1.57543	6.52834	56.56	5.45101e-14	6.01159e-12	0.754104	4.28629	12.6724	0.0003711	0.0047862	1.48919	5.90636	77.9411	1.0616e-18	1.61614e-16
SLC25A24	-0.739811	5.26216	9.32241	0.00226368	0.00981417	-0.51323	6.84075	8.93862	0.00279203	0.0229264	-0.853259	6.9736	34.5506	4.15305e-09	7.44162e-08
SLC25A3	-1.29218	7.51519	36.0883	1.88579e-09	6.09037e-08	-1.09519	7.77988	26.5234	2.60364e-07	1.45578e-05	-0.821289	7.88091	39.6907	2.97546e-10	6.85668e-09
SLC25A5	-0.745639	6.08427	14.399	0.000147883	0.00099322	-1.14336	7.28931	18.5593	1.64697e-05	0.000404858	-0.63299	7.7569	14.6468	0.000129652	0.000688841
SLC25A53	2.56647	2.23255	10.7956	0.0010174	0.00503128	1.19705	2.00581	9.15441	0.00248119	0.0209935	1.40386	1.42412	25.8213	3.74536e-07	4.08881e-06
SLC30A5	-1.27211	6.70194	44.0009	3.28218e-11	1.73589e-09	-0.470654	6.43899	7.73504	0.00541594	0.0379351	-0.622367	6.6039	20.8134	5.06278e-06	4.03284e-05
SLC35A5	-0.70968	5.4498	8.53854	0.00347705	0.0140545	-0.965771	5.12197	12.4473	0.000418593	0.00524828	-0.652902	5.0247	13.6892	0.000215686	0.00107476
SLC35B1	-1.06957	4.48786	17.7731	2.48883e-05	0.000219882	-1.06909	4.94035	26.2184	3.04908e-07	1.64311e-05	-0.450924	4.75879	7.89941	0.0049451	0.0162904
SLC35E2	1.19315	6.69649	31.0213	2.55213e-08	5.78027e-07	0.790165	6.06112	17.8082	2.44327e-05	0.000547711	1.11662	5.8854	56.2514	6.37709e-14	3.63701e-12
SLC35F5	-1.28598	6.96346	26.1645	3.13539e-07	5.06728e-06	-1.04346	6.38822	28.0345	1.19172e-07	7.76263e-06	-0.590267	6.90868	15.1037	0.000101764	0.000557999
SLC39A10	-1.02492	6.46486	19.7952	8.62005e-06	8.68718e-05	-0.689306	6.06441	14.0842	0.000174808	0.00266706	-0.557214	6.639	16.6023	4.60943e-05	0.000279808
SLC39A6	-2.03087	9.38396	48.6813	3.01129e-12	2.09495e-10	-0.588821	8.02149	9.39287	0.00217831	0.0189583	-0.551995	6.21715	11.089	0.000868393	0.0036286
SLC39A8	-0.661989	5.24057	7.83913	0.00511273	0.0193446	-0.81767	4.5179	12.1544	0.000489728	0.00590298	-0.770191	6.67837	29.6431	5.19358e-08	6.96827e-07
SLC4A5	1.50197	3.73373	18.2795	1.90752e-05	0.000173419	0.993609	3.8444	8.75203	0.00309257	0.0246514	1.54657	2.32573	32.7385	1.05428e-08	1.66941e-07
SLC6A1	2.00637	1.87899	6.36992	0.0116071	0.0380113	1.046	1.83732	8.34396	0.00386972	0.0293373	1.41446	1.18319	15.0012	0.000107441	0.000584816
SLC6A6	1.34427	5.50944	28.5712	9.03174e-08	1.73742e-06	0.608054	6.46307	12.263	0.000462029	0.00563938	1.03675	7.35773	37.9062	7.42285e-10	1.56307e-08
SLC6A8	1.23986	5.33851	32.8185	1.01177e-08	2.53074e-07	0.723677	7.10372	9.69009	0.00185264	0.0167796	0.879302	5.84764	11.5741	0.000668767	0.00290104
SLIRP	-1.41753	4.12642	17.0861	3.57233e-05	0.000297082	-1.24923	4.43533	14.7044	0.000125753	0.00206043	-0.807543	4.80879	19.677	9.17002e-06	6.77208e-05
SLMO2	-1.24703	5.70322	24.7952	6.37548e-07	9.29738e-06	-0.899362	6.6829	23.068	1.56373e-06	6.07469e-05	-0.427617	7.36842	7.43758	0.00638756	0.0203221
SMAP1	-0.934484	5.45626	16.8724	3.99791e-05	0.00032701	-0.716129	5.5086	8.95912	0.00276088	0.0227277	-0.526709	5.96805	12.109	0.000501786	0.0022546
SMARCD2	-0.52016	6.47438	7.3173	0.00682939	0.02463	-0.698713	6.94027	16.0772	6.08104e-05	0.0011602	-0.458701	6.27463	13.0457	0.000303988	0.00145694
SMC5	-0.583713	7.20775	8.54404	0.00346656	0.0140179	0.412617	7.46505	8.09698	0.0044339	0.0324028	-0.455423	7.66985	12.5434	0.000397599	0.00184389
SMG6	0.530021	6.69574	6.82937	0.00896707	0.0307456	0.886024	6.47937	25.0236	5.66324e-07	2.71863e-05	0.533911	6.00002	11.7535	0.000607303	0.00265767
SMG7	0.952689	6.98152	23.8482	1.04241e-06	1.42488e-05	0.671926	7.33546	13.8288	0.000200246	0.00296775	0.612616	7.38286	17.0255	3.68807e-05	0.00023091
SMG8	-1.32714	4.50829	24.341	8.0701e-07	1.14003e-05	-1.48928	4.69514	41.0976	1.44813e-10	2.24125e-08	-0.682814	4.16002	15.7681	7.15981e-05	0.000410887
SMU1	-0.900348	6.99259	17.1611	3.43402e-05	0.000287675	-0.628178	6.71192	13.9361	0.000189132	0.0028408	-0.673124	6.85693	30.8519	2.78486e-08	4.01211e-07
SMYD2	-0.930346	4.85775	11.8368	0.000580717	0.00316	-0.466386	5.88719	8.32197	0.00391684	0.029565	-0.610397	5.37846	19.0704	1.25982e-05	8.97803e-05
SNAPC5	-1.06895	3.18835	7.95782	0.00478801	0.018363	-1.58699	3.12101	14.0189	0.000180986	0.00274748	-0.822888	3.09357	14.0424	0.000178738	0.00091204
SND1	-0.649062	7.79073	7.89739	0.00495062	0.018853	-0.609417	7.30554	14.583	0.000134121	0.00216046	-0.347191	7.51162	5.82808	0.0157723	0.0440095
SNRNP40	-0.867405	5.68338	13.2991	0.000265528	0.0016346	-0.600518	5.60667	9.59878	0.00194707	0.0174308	-0.752768	5.48157	28.8784	7.70667e-08	9.94001e-07
SNRPB	-1.68501	4.78491	30.6998	3.01202e-08	6.69683e-07	-0.956589	5.50913	19.1407	1.21429e-05	0.000318891	-1.38685	5.67491	65.9637	4.59302e-16	4.07346e-14
SNRPB2	-1.54017	5.22938	30.6843	3.03613e-08	6.73501e-07	-0.610936	5.86811	11.0723	0.000876262	0.00935695	-1.06156	6.09232	35.1516	3.05018e-09	5.61105e-08
SNRPC	-1.22957	4.67537	12.1457	0.000492008	0.00275769	-1.08693	4.82718	23.6353	1.16434e-06	4.82342e-05	-1.19158	5.31467	51.0687	8.91913e-13	3.80668e-11
SNRPD3	-0.746443	5.63953	9.06531	0.00260505	0.011053	-0.536547	5.81186	10.5519	0.00116067	0.0115983	-0.941548	5.92688	32.4753	1.2072e-08	1.89295e-07
SNRPE	-1.32903	5.18366	25.5935	4.2146e-07	6.54967e-06	-1.21201	5.93824	25.6841	4.02133e-07	2.04191e-05	-1.58016	6.04022	67.3908	2.22689e-16	2.1362e-14
SNRPG	-1.3711	3.84994	14.6151	0.000131853	0.000902425	-0.759475	5.22468	8.88388	0.00287699	0.0234548	-1.30694	5.33806	57.3091	3.7242e-14	2.2087e-12
SNX1	0.741676	8.02136	17.5797	2.75516e-05	0.000238953	0.863517	7.65771	26.4903	2.6487e-07	1.46824e-05	0.791125	7.05929	46.2002	1.06768e-11	3.55724e-10
SNX14	-1.60849	6.33133	35.5823	2.44495e-09	7.54475e-08	-0.646696	7.29948	13.3385	0.000260006	0.00360438	-0.800712	6.72543	38.3589	5.88598e-10	1.2715e-08
SNX17	-0.568459	5.4233	6.08625	0.0136238	0.0432583	-1.16871	5.52391	17.3574	3.09696e-05	0.000669428	-0.388665	5.09054	7.67239	0.0056072	0.0181456
SNX5	-1.02529	6.19567	28.2632	1.05891e-07	1.99354e-06	-0.907594	7.26321	28.9197	7.544e-08	5.28791e-06	-0.624072	7.09978	21.2817	3.96508e-06	3.25385e-05
SOCS7	0.952439	5.84037	21.0357	4.50802e-06	5.02878e-05	0.63993	6.01124	14.0753	0.000175639	0.00267552	0.823764	5.73415	27.8534	1.30865e-07	1.5863e-06
SOGA1	0.481237	7.33003	5.82969	0.0157579	0.048611	0.818457	6.36114	18.5188	1.68235e-05	0.000411931	1.12395	5.69369	33.7902	6.1387e-09	1.0428e-07
SP2	1.46471	4.57946	38.921	4.41312e-10	1.73398e-08	0.853461	3.76998	10.6477	0.00110205	0.0111649	1.1133	4.15917	35.0165	3.26926e-09	5.9856e-08
SPAST	-1.15294	5.68651	19.1564	1.20433e-05	0.000116125	-0.498309	6.17556	9.83641	0.00171091	0.0157743	-0.545398	6.1363	14.5913	0.000133526	0.000705933
SPATA2	0.833283	4.33638	11.5931	0.000661969	0.00351349	0.774149	3.51705	10.5273	0.00117625	0.0117237	0.80751	4.54707	20.2069	6.95014e-06	5.32174e-05
SPATA5L1	-1.36126	3.50536	11.18	0.000826859	0.00423694	-0.774375	4.13027	8.74332	0.00310738	0.024749	-1.07083	4.14791	27.9757	1.22848e-07	1.5004e-06
SPCS1	-1.79083	6.21856	36.3284	1.66719e-09	5.51279e-08	-0.955373	6.77881	31.6556	1.84086e-08	1.55516e-06	-0.752601	6.14736	23.7793	1.08036e-06	1.04439e-05
SPCS3	-0.797974	7.87859	14.3302	0.000153381	0.00102483	-0.68155	7.69796	10.955	0.00093349	0.00982552	-0.466025	7.9369	10.6633	0.00109283	0.00441565
SPEG	1.76899	5.7665	47.3527	5.9296e-12	3.84928e-10	2.04553	2.09791	15.4317	8.5539e-05	0.00152099	3.37705	3.94844	51.9466	5.70297e-13	2.54645e-11
SPIN3	0.554949	5.46315	6.98276	0.00822986	0.0287481	0.767293	4.89062	21.1291	4.29365e-06	0.000137879	0.81354	4.91987	22.6838	1.90969e-06	1.71571e-05
SPINT1	-1.40561	6.55937	44.5184	2.51984e-11	1.37003e-09	-1.06541	7.37053	29.2778	6.27111e-08	4.47679e-06	-0.806	6.63855	29.3539	6.02959e-08	8.00111e-07
SPINT2	-1.63506	7.34464	56.3466	6.07579e-14	6.51553e-12	-0.939905	8.5075	22.4374	2.17107e-06	7.95484e-05	-0.900953	8.00235	53.1598	3.07481e-13	1.47149e-11
SPPL2A	-1.53907	5.50717	34.6662	3.91374e-09	1.12876e-07	-0.721337	6.12481	16.2494	5.55283e-05	0.00108401	-0.497837	5.98154	9.84335	0.00170447	0.00647613
SPRED3	2.12046	2.17005	8.78978	0.00302922	0.0125047	1.53192	1.68055	16.2346	5.59623e-05	0.00109028	2.09945	1.42248	31.7166	1.78393e-08	2.682e-07
SPTLC1	-1.26843	6.21646	36.2493	1.73619e-09	5.69249e-08	-0.891065	6.17657	27.0386	1.99437e-07	1.16918e-05	-0.961212	6.8219	50.6912	1.08106e-12	4.51429e-11
SQRDL	-1.82415	5.35328	45.6483	1.41506e-11	8.17451e-10	-0.987739	5.04305	23.0068	1.61429e-06	6.22113e-05	-1.02913	6.89938	44.0038	3.27736e-11	9.64452e-10
SRCAP	1.16319	7.74169	36.09	1.88414e-09	6.09037e-08	0.64506	7.73118	10.7864	0.00102251	0.0105726	0.877821	7.47747	21.5152	3.51033e-06	2.9279e-05
SRCIN1	2.60591	3.06263	21.2752	3.97847e-06	4.49488e-05	1.21728	4.01276	15.9798	6.40216e-05	0.00121071	1.24866	2.1299	12.4691	0.00041374	0.00190685
SRI	-0.78225	5.76657	11.6303	0.000648845	0.00345801	-0.788119	6.87669	21.1048	4.3483e-06	0.000139045	-0.703647	6.94946	15.1005	0.000101934	0.000558773
SRP14	-1.65318	7.77444	51.2827	7.99788e-13	6.57791e-11	-0.758717	7.51762	15.7818	7.1083e-05	0.00131595	-1.01415	7.50401	50.3454	1.28929e-12	5.29238e-11
SRP72	-1.07879	7.14322	27.6727	1.43677e-07	2.59179e-06	-0.509416	7.21558	10.7911	0.00101987	0.0105624	-0.520383	7.50535	17.64	2.66916e-05	0.000174343
SRSF2	-0.707128	6.37499	9.42216	0.00214379	0.00942279	-0.506104	7.14756	8.273	0.0040239	0.0301146	-0.577407	6.81976	20.5538	5.79773e-06	4.5441e-05
SRSF3	-0.718194	7.49589	14.9716	0.000109141	0.000770356	-0.747868	7.95752	17.9898	2.22089e-05	0.000506069	-0.862163	7.83642	48.3095	3.63977e-12	1.33532e-10
SRSF7	-0.672859	6.74013	9.03955	0.00264201	0.0111603	-0.559759	7.0752	12.2381	0.000468224	0.00568629	-0.89452	6.7484	52.0241	5.48242e-13	2.45933e-11
SSBP1	-1.5628	5.34421	33.2987	7.9035e-09	2.0647e-07	-0.751439	6.21644	14.8026	0.000119372	0.00198059	-1.44374	6.18765	60.1356	8.85425e-15	5.88275e-13
SSC5D	2.61645	5.15285	66.2706	3.93078e-16	8.11665e-14	1.87775	1.30667	7.45783	0.0063161	0.0428741	3.21305	4.07768	145.338	1.81194e-33	3.18474e-30
SSH1	0.98466	6.56895	27.575	1.51121e-07	2.70596e-06	0.516115	7.02919	14.387	0.000148826	0.00234653	0.901871	6.52272	55.1288	1.12887e-13	5.92363e-12
STAP2	-1.08128	4.82455	18.6733	1.55143e-05	0.000145124	-0.862289	5.24428	12.312	0.00045006	0.00553871	-0.558205	4.84243	10.0145	0.00155316	0.00599259
STARD10	-0.890187	5.2863	10.4388	0.00123396	0.00591971	-0.786575	4.69201	11.9978	0.000532623	0.00629461	-0.49877	5.71277	6.76507	0.00929591	0.0280517
STARD3NL	-1.00343	5.89446	17.2136	3.34034e-05	0.000281162	-0.606109	5.06081	8.90935	0.00283714	0.0231886	-0.563462	5.20901	11.3624	0.000749456	0.00319938
STEAP1	-3.15225	6.70481	60.4856	7.41192e-15	1.05783e-12	-1.24535	3.29867	8.51088	0.0035303	0.0273298	-1.09418	4.1226	12.5745	0.000391037	0.00181869
STIP1	-1.12558	6.72214	20.4798	6.02636e-06	6.3884e-05	-0.619729	7.55516	14.3545	0.000151417	0.00237342	-0.86989	6.92056	36.8008	1.30836e-09	2.61321e-08
STK3	-1.1478	5.68607	25.1662	5.25967e-07	7.88341e-06	-0.520171	5.46394	8.37638	0.00380128	0.028957	-0.70108	5.12833	19.98	7.82553e-06	5.91011e-05
STRADA	1.21679	4.66904	29.7522	4.90948e-08	1.0183e-06	0.623538	4.79275	12.2479	0.000465781	0.0056673	0.888722	3.80742	20.1987	6.97996e-06	5.34035e-05
STT3A	-1.1936	7.96443	26.0398	3.34451e-07	5.34295e-06	-0.762838	7.3108	13.5055	0.000237867	0.00336879	-0.774333	7.58355	27.9691	1.23266e-07	1.50361e-06
STT3B	-1.31142	7.32529	43.4439	4.36282e-11	2.2582e-09	-0.568993	8.01143	11.3295	0.00076284	0.00835668	-0.629476	8.2721	20.9717	4.66124e-06	3.74099e-05
STUB1	-1.8769	5.65633	66.0507	4.39475e-16	8.97916e-14	-1.04693	5.55125	21.4836	3.56865e-06	0.000118624	-1.23877	5.10339	65.1494	6.94305e-16	5.99272e-14
STX16	1.20884	6.71786	42.6621	6.50597e-11	3.18891e-09	0.922501	7.3551	26.4722	2.67357e-07	1.4778e-05	1.06993	7.02984	46.6007	8.70293e-12	2.94165e-10
STXBP3	-1.41721	6.14228	29.9345	4.46891e-08	9.45429e-07	-0.797743	6.27739	15.2324	9.50583e-05	0.00164368	-1.02717	6.37689	64.608	9.13816e-16	7.749e-14
SUCLG1	-1.65578	5.27851	24.9404	5.91293e-07	8.68811e-06	-1.15078	5.76011	24.8355	6.24365e-07	2.91059e-05	-0.909756	6.21157	45.9294	1.22594e-11	3.96279e-10
SUPT7L	0.863196	5.23871	15.4919	8.28617e-05	0.000610378	0.712229	5.43072	13.4476	0.00024532	0.00345412	0.82614	5.32357	24.712	6.65683e-07	6.80609e-06
SVIL	0.724599	8.54418	12.6945	0.000366734	0.00215639	0.498729	7.28885	9.08322	0.00257965	0.0216398	1.22127	8.20997	28.2456	1.06859e-07	1.32777e-06
SVIP	-0.952465	5.64741	12.1966	0.000478757	0.00269509	-0.910889	4.68737	15.7778	7.12322e-05	0.0013162	-0.480967	5.15196	9.72163	0.00182112	0.0068501
SYNPO	2.78075	7.5437	161.462	5.42402e-37	2.1056e-33	1.31155	5.79417	51.6562	6.61211e-13	1.86311e-10	2.04357	6.28499	144.022	3.51444e-33	5.66235e-30
SYT15	1.6139	4.99135	34.0071	5.49122e-09	1.51184e-07	1.42188	3.91863	21.4619	3.60935e-06	0.000119566	1.66479	4.12721	58.5995	1.93268e-14	1.21715e-12
TAF15	0.875597	5.94805	15.0076	0.000107077	0.000759357	1.47119	6.93211	105.835	8.0125e-25	1.72233e-21	0.931652	6.32554	33.8722	5.88536e-09	1.00519e-07
TAF1B	-0.97246	4.53759	11.107	0.000860043	0.00437459	-0.858991	5.03507	17.0871	3.57047e-05	0.000754911	-0.755637	4.63363	16.2355	5.59352e-05	0.00033082
TAF1C	1.492	5.26717	48.8029	2.83019e-12	1.98318e-10	0.996672	5.36887	14.1873	0.00016548	0.00254903	0.776565	4.76061	9.83217	0.00171486	0.00650994
TAF7	-1.75841	7.26181	63.9163	1.29822e-15	2.31178e-13	-0.541702	7.16739	12.1463	0.000491848	0.00591747	-1.06095	7.42047	56.0779	6.96552e-14	3.90352e-12
TALDO1	-1.0232	6.33177	22.3069	2.32374e-06	2.85707e-05	-0.814376	6.50556	16.5964	4.62378e-05	0.000933733	-0.589489	6.3711	20.0242	7.64703e-06	5.78886e-05
TANK	-0.952789	5.1499	13.5363	0.000233996	0.00147082	-0.833403	5.7568	16.7988	4.15588e-05	0.000858054	-0.677827	5.78909	22.9537	1.65954e-06	1.5192e-05
TAP1	-0.891777	5.17231	12.1413	0.000493184	0.00276348	-1.1032	6.66525	16.5047	4.85301e-05	0.0009699	-0.869222	6.22288	23.9774	9.74742e-07	9.5421e-06
TARS	-1.41199	6.80621	46.0669	1.14282e-11	6.78351e-10	-0.700005	6.83573	15.7864	7.09094e-05	0.001314	-0.748909	7.33071	22.0035	2.72158e-06	2.33078e-05
TBC1D23	-0.805589	5.88931	15.4945	8.27452e-05	0.000609982	-0.570653	6.32674	9.8334	0.00171372	0.0157836	-0.544496	6.25701	16.3615	5.23373e-05	0.000313085
TBC1D3H	2.80798	1.24892	8.38772	0.00377764	0.0150655	3.90403	-0.582243	41.5769	1.13326e-10	1.81191e-08	1.33929	0.832793	10.343	0.00129968	0.00513761
TBC1D9	-0.70851	7.00357	10.3212	0.00131512	0.00625804	-0.427706	6.91063	8.30892	0.00394508	0.0296953	0.581798	4.95594	9.69354	0.00184917	0.00694388
TBCC	-1.42086	3.93473	14.5987	0.000133007	0.000908717	-0.75115	4.10997	8.04153	0.00457169	0.0331499	-0.612124	3.84114	9.60954	0.00193569	0.00722903
TBCK	-0.917416	6.01743	16.1226	5.93716e-05	0.000459491	-0.443138	6.40614	7.3169	0.00683091	0.0454908	-0.4701	5.70294	9.1426	0.00249727	0.00903483
TBX19	2.08652	2.89784	27.802	1.34385e-07	2.44692e-06	1.52278	2.52135	13.2828	0.00026785	0.00367766	1.64238	2.1028	33.104	8.73583e-09	1.42051e-07
TC2N	-1.41354	7.81522	44.9895	1.98097e-11	1.10486e-09	-0.729975	7.60967	14.733	0.000123861	0.00203414	-0.664494	7.4094	23.0104	1.61129e-06	1.48135e-05
TCEA1	-1.17032	6.83199	34.324	4.66596e-09	1.31829e-07	-0.630183	7.17929	13.7482	0.000209016	0.00305871	-0.700123	6.69726	23.4129	1.30698e-06	1.22904e-05
TCF7L1	3.32565	4.00103	64.845	8.10292e-16	1.49993e-13	1.59155	0.819176	11.2233	0.000807757	0.00875946	2.30953	1.61015	55.924	7.53271e-14	4.16107e-12
TCF7L2	1.40771	5.94969	30.7402	2.94986e-08	6.5964e-07	0.761141	5.48881	19.3804	1.07103e-05	0.000288983	0.72424	6.80052	14.6122	0.000132055	0.000699491
TCHP	-0.602801	4.7736	6.1246	0.0133313	0.0425664	0.508585	5.2156	9.39367	0.00217736	0.0189583	-0.546633	4.88235	8.83086	0.00296179	0.0104724
TCP1	-1.16882	7.75514	27.971	1.2315e-07	2.26358e-06	-0.567262	7.89601	10.1696	0.00142773	0.0137314	-0.9436	7.99262	49.8402	1.66789e-12	6.64887e-11
TEAD3	0.697719	5.72274	12.793	0.000347919	0.00206013	0.728208	6.23877	19.5583	9.7576e-06	0.000270833	0.999588	5.23244	56.3863	5.95448e-14	3.41614e-12
TECR	-0.835128	5.19971	10.0184	0.00154988	0.0071866	-0.736931	5.16794	8.36074	0.00383414	0.0291226	-0.738874	5.52286	18.417	1.77471e-05	0.000121588
TEX264	-1.61771	4.98404	27.1277	1.9045e-07	3.31088e-06	-0.727811	4.49577	7.35762	0.00667791	0.0446718	-0.851571	4.21504	25.2245	5.10289e-07	5.38239e-06
TFB1M	-1.31657	3.79465	12.2328	0.000469566	0.00265336	-0.748318	4.25147	8.40245	0.00374716	0.0286645	-0.776759	4.6809	23.8166	1.05966e-06	1.02745e-05
TFB2M	-1.81311	4.26691	26.9229	2.11736e-07	3.62416e-06	-1.46273	4.78368	26.5529	2.56419e-07	1.43788e-05	-1.58297	4.6898	62.8036	2.28377e-15	1.76618e-13
TFIP11	-1.12166	5.25474	21.6221	3.32008e-06	3.86579e-05	-0.752714	5.61804	15.561	7.98842e-05	0.00144278	-1.06283	5.20311	46.1386	1.10179e-11	3.6476e-10
TGFB1	2.06884	4.59862	39.3377	3.56487e-10	1.43259e-08	0.569538	5.1509	9.34297	0.00223842	0.0193496	1.54212	4.34843	61.1787	5.21223e-15	3.61195e-13
TGFB3	1.37088	7.48869	28.0255	1.19724e-07	2.20689e-06	1.25191	3.75849	15.6126	7.77337e-05	0.00141173	2.19103	4.29875	29.15	6.69849e-08	8.7565e-07
TGFBR3	0.580258	6.83926	8.16692	0.00426612	0.0166678	-0.640515	6.57627	15.5595	7.99472e-05	0.00144278	0.847281	5.63708	16.6228	4.56002e-05	0.000277157
TH1L	-1.11635	5.58262	17.1408	3.47087e-05	0.000290512	-0.629399	6.48051	10.7272	0.00105572	0.0108413	-0.637296	5.98191	18.8954	1.38086e-05	9.75428e-05
THAP5	-0.854321	6.04777	12.2631	0.000462006	0.00261368	-0.599741	5.87758	12.9139	0.000326151	0.00433062	-0.429416	5.73165	7.71357	0.00548072	0.0177912
THOC1	-1.52128	5.6942	33.0164	9.13846e-09	2.33391e-07	-0.52195	5.73017	8.83538	0.00295445	0.0238751	-1.00688	5.52596	30.0948	4.11431e-08	5.68187e-07
THOC3	-1.56598	4.60118	29.1749	6.61289e-08	1.32326e-06	-0.713123	5.42644	12.3584	0.000439005	0.00543725	-0.974526	5.67958	46.8655	7.60304e-12	2.60633e-10
THOP1	-1.15743	4.4818	16.8335	4.08076e-05	0.000332665	-0.897465	3.74294	7.79084	0.00525117	0.0370268	-0.862883	4.44096	16.2142	5.6568e-05	0.000333644
THYN1	-1.36883	5.42452	29.9794	4.36653e-08	9.25266e-07	-0.806798	4.98018	12.7974	0.000347105	0.00453416	-0.655045	4.65206	14.8732	0.000114982	0.000619411
TIMM23	-0.756612	5.1057	9.90417	0.00164905	0.00758665	-0.594347	5.56806	9.85361	0.00169499	0.0156671	-0.505873	5.48365	15.0839	0.000102835	0.00056323
TLCD2	1.44482	4.47658	33.171	8.43993e-09	2.17844e-07	1.96899	4.52815	87.9278	6.78878e-21	7.29643e-18	1.26815	5.96807	36.4946	1.53087e-09	3.01712e-08
TM2D1	-1.22132	4.39968	17.6392	2.67031e-05	0.000232738	-0.81105	4.93207	9.09835	0.0025584	0.0215024	-0.731813	4.28789	15.3645	8.8639e-05	0.00049516
TM2D2	-0.93854	5.49303	17.6903	2.59955e-05	0.000227813	-0.711135	4.90171	7.52572	0.00608242	0.0417244	-0.504363	5.11021	8.34825	0.00386059	0.0132131
TM9SF2	-2.52903	8.30551	58.1739	2.39943e-14	3.04398e-12	-1.05785	8.41309	24.5146	7.37504e-07	3.34468e-05	-1.30487	8.60579	73.7313	8.95097e-18	1.12967e-15
TMBIM4	-1.56888	6.71969	30.3329	3.63899e-08	7.88313e-07	-0.882484	6.41143	18.1163	2.07817e-05	0.000485209	-0.599151	6.50862	13.9227	0.00019048	0.000961804
TMCO1	-1.38923	7.10947	51.4232	7.44516e-13	6.2005e-11	-0.819104	7.64181	19.4816	1.01574e-05	0.000277943	-0.762053	7.36339	23.6872	1.13336e-06	1.08854e-05
TMED2	-1.01259	8.76821	20.2334	6.85468e-06	7.14551e-05	-0.687547	8.50251	8.22229	0.0041379	0.0307536	-0.525115	8.62196	12.0742	0.000511242	0.00229335
TMED3	-1.23836	5.91778	25.0507	5.58418e-07	8.26135e-06	-1.21332	6.13448	27.297	1.74482e-07	1.06149e-05	-0.641319	5.4442	21.8892	2.88858e-06	2.45917e-05
TMED4	-1.31007	6.4141	32.6671	1.09371e-08	2.71469e-07	-0.874752	6.1353	25.7145	3.95847e-07	2.01916e-05	-0.692714	5.75337	25.0847	5.48674e-07	5.73719e-06
TMED5	-1.28982	6.89117	40.3534	2.11932e-10	9.16167e-09	-0.817462	7.02355	18.6675	1.5561e-05	0.000386944	-0.628148	7.00606	21.2314	4.07048e-06	3.32062e-05
TMED7	-4.05289	5.11348	109.809	1.07879e-25	1.49567e-22	-3.39692	4.64021	36.4548	1.56251e-09	1.75746e-07	-3.20313	4.62291	107.914	2.80631e-25	1.39121e-22
TMED7-TICAM2	-1.19875	5.4155	30.3439	3.61846e-08	7.84741e-07	-1.00188	5.03717	19.8978	8.16939e-06	0.000233105	-0.743856	5.1797	16.9288	3.88087e-05	0.000241185
TMEM106A	2.33827	4.42819	71.2576	3.13503e-17	8.45151e-15	0.802349	3.55865	7.19199	0.00732297	0.0480401	1.48049	4.03308	52.713	3.86035e-13	1.79846e-11
TMEM106B	-0.732008	7.45253	12.1481	0.000491379	0.00275496	-0.65463	7.03788	12.1145	0.000500303	0.00598939	-0.469377	7.14483	6.14655	0.0131669	0.0376859
TMEM106C	-1.01654	5.2713	14.7898	0.000120186	0.000835159	-1.41921	5.03577	42.1867	8.29615e-11	1.39563e-08	-0.670609	6.35341	16.2319	5.60416e-05	0.000331114
TMEM126B	-1.17103	4.54207	21.3052	3.91671e-06	4.43444e-05	-0.728553	4.66078	9.63063	0.00191359	0.0172267	-1.27356	4.93168	43.2412	4.83906e-11	1.36781e-09
TMEM14C	-1.15832	5.56413	19.8619	8.32435e-06	8.41978e-05	-0.702127	5.39343	7.82336	0.00515752	0.036495	-0.77069	5.65609	22.9662	1.64874e-06	1.5129e-05
TMEM165	-0.997107	6.30177	23.0444	1.58303e-06	2.05943e-05	-0.843322	6.73764	20.5693	5.75113e-06	0.000173846	-0.952038	6.4996	38.4208	5.70216e-10	1.23872e-08
TMEM184C	-0.655557	6.35749	9.64604	0.0018976	0.00853985	-0.484584	5.94842	7.99265	0.00469676	0.0338824	-0.469277	5.67419	11.3814	0.000741834	0.00317104
TMEM189	-1.18559	3.23946	6.38861	0.0114855	0.0377214	-1.59537	4.39037	15.412	8.64396e-05	0.00153137	-0.651876	3.46102	11.3122	0.000769985	0.00327689
TMEM208	-2.35348	4.41233	34.7871	3.67799e-09	1.07353e-07	-1.63735	4.27402	23.1074	1.53199e-06	5.98745e-05	-1.34342	4.40819	53.1607	3.07352e-13	1.47149e-11
TMEM48	-0.708823	5.41423	11.685	0.000630066	0.00337647	-0.668467	6.25888	10.8947	0.000964409	0.0100851	-0.658289	6.68942	17.5294	2.82899e-05	0.000183235
TMEM5	-0.988088	4.47462	12.837	0.000339829	0.00202024	-0.952813	4.51789	8.68202	0.00321365	0.0254071	-0.60471	4.49358	13.5175	0.000236348	0.00116689
TMEM50A	-0.83969	6.63212	18.4582	1.73675e-05	0.000159916	-0.553952	6.4949	10.1311	0.00145785	0.0139345	-0.363257	6.38206	6.29525	0.0121062	0.0350976
TMEM59	-2.29243	7.72347	71.0934	3.407e-17	8.93648e-15	-1.56565	7.75037	49.3794	2.10952e-12	5.10135e-10	-1.05301	7.54366	34.3214	4.6721e-09	8.24182e-08
TMEM60	-1.1547	3.01801	6.77153	0.00926235	0.0315407	-2.21558	3.35113	23.2194	1.44528e-06	5.70622e-05	-1.01306	3.13526	18.7826	1.46501e-05	0.000102737
TMEM66	-1.18634	8.37992	28.2609	1.06016e-07	1.99396e-06	-0.569391	7.48426	8.83966	0.00294754	0.0238291	-0.505815	7.66658	11.0326	0.000895215	0.00372457
TMEM70	-0.961342	3.71509	9.46205	0.00209767	0.00926831	-1.30163	4.12076	19.3193	1.10583e-05	0.000295488	-0.803176	4.03005	15.6789	7.50556e-05	0.000427682
TMEM87A	-1.17494	7.80253	37.9736	7.171e-10	2.64618e-08	-0.532543	7.05929	11.3737	0.000744895	0.00820657	-0.490241	6.99854	16.6453	4.50628e-05	0.000274581
TMTC4	-1.00755	5.99268	16.1135	5.96579e-05	0.000461155	-0.692205	5.73035	7.75198	0.00536538	0.0376491	-0.461747	5.69333	10.0156	0.0015522	0.00599125
TMX1	-1.28444	5.96354	17.6922	2.59683e-05	0.000227766	-0.553397	6.76221	12.3237	0.000447254	0.00551471	-0.736413	6.48393	24.6316	6.94039e-07	7.07356e-06
TNFRSF25	1.64983	2.93342	14.6545	0.000129124	0.000887182	1.0334	4.53525	10.6836	0.00108089	0.0110289	0.619666	3.78892	6.45449	0.0110672	0.0325337
TNIP2	-1.07752	4.52163	15.1193	0.000100925	0.00072168	-0.592287	4.93798	7.89898	0.00494628	0.0353624	-0.598179	5.00816	12.8817	0.000331804	0.00157079
TNRC6A	0.484446	7.69245	6.86095	0.00880995	0.0303297	0.756454	7.76892	13.9811	0.000184657	0.00278874	0.727441	7.30168	19.6202	9.44647e-06	6.94177e-05
TNS1	1.70795	10.2326	43.9437	3.37962e-11	1.77774e-09	0.728622	7.32998	8.18651	0.0042203	0.0311863	3.0105	8.50552	66.1496	4.17966e-16	3.75859e-14
TOM1L1	-1.09718	6.92669	20.5658	5.76173e-06	6.14816e-05	-0.856891	5.55107	19.3903	1.06547e-05	0.000288287	-0.690854	6.33513	29.217	6.47079e-08	8.51063e-07
TOR1B	-0.905248	5.34655	15.4044	8.6788e-05	0.000635681	-0.809352	4.57111	9.44393	0.00211849	0.018619	-0.524359	5.49312	13.1078	0.000294062	0.00141498
TP53I11	1.05723	7.28195	27.7158	1.40512e-07	2.54178e-06	0.570036	5.06915	8.46662	0.00361724	0.0278468	1.15437	6.81147	50.3159	1.30882e-12	5.36117e-11
TP53INP2	1.94331	6.67016	72.6406	1.5555e-17	4.61314e-15	0.507557	4.86328	7.89328	0.00496189	0.0354582	1.6731	5.44001	42.3926	7.46721e-11	2.01635e-09
TPP1	1.366	7.07031	38.5993	5.20375e-10	1.98438e-08	0.861661	6.0705	24.1683	8.82743e-07	3.85498e-05	1.57226	6.55001	110.393	8.03538e-26	4.19881e-23
TPRKB	-1.69176	3.49909	15.1197	0.000100905	0.00072168	-1.1522	4.01049	14.9858	0.000108321	0.00182859	-1.1039	3.95447	29.8992	4.55091e-08	6.17455e-07
TRA2A	1.27176	6.0923	31.2489	2.26974e-08	5.18302e-07	0.871991	6.7758	28.8355	7.87948e-08	5.48609e-06	0.498687	6.05744	9.57643	0.00197091	0.00734354
TRAF3IP1	0.52987	5.47005	6.01177	0.0142108	0.044698	1.1142	5.20515	38.8829	4.49996e-10	5.92219e-08	0.543122	5.34558	14.1035	0.000173019	0.000887309
TRAPPC11	-0.962256	6.79893	25.1571	5.28437e-07	7.90822e-06	-0.509397	6.74523	8.59467	0.00337148	0.0263513	-0.558848	6.57462	23.5457	1.21982e-06	1.15892e-05
TRAPPC5	-1.37589	3.90302	11.4252	0.000724537	0.00379166	-1.25504	3.9813	17.2398	3.29456e-05	0.000708185	-1.24443	3.54126	38.8396	4.60096e-10	1.01779e-08
TRIM44	0.631386	7.20124	11.6363	0.000646781	0.00344891	0.518434	6.54961	13.4794	0.000241197	0.00340101	0.60655	7.2686	20.3281	6.52349e-06	5.03896e-05
TRIM56	0.614581	5.73624	7.53723	0.00604369	0.0222132	0.868764	6.02858	27.5267	1.54938e-07	9.66914e-06	0.612972	5.63447	15.9141	6.62845e-05	0.000383696
TRIM66	1.59133	5.74992	38.51	5.44745e-10	2.07323e-08	0.962987	5.02313	26.6283	2.46599e-07	1.40315e-05	1.43317	5.18761	42.879	5.82337e-11	1.61302e-09
TRIOBP	1.06259	7.0093	36.9282	1.2256e-09	4.18082e-08	0.615556	7.22206	9.17369	0.00245519	0.0208416	0.690008	6.85387	19.3534	1.08626e-05	7.86583e-05
TRMT10C	-1.15527	4.69268	15.8872	6.72333e-05	0.000510624	-1.01679	5.44213	23.58	1.19826e-06	4.92177e-05	-1.08518	5.34142	42.8638	5.86852e-11	1.6232e-09
TRMT2B	0.683755	4.92739	8.33208	0.0038951	0.0154357	0.457127	5.07677	7.46861	0.00627839	0.042678	0.540985	5.15992	13.34	0.00025981	0.00127029
TRMT5	-0.777672	5.26857	7.66241	0.00563831	0.0209173	-0.703898	5.07647	11.7624	0.000604387	0.00696394	-0.518744	5.01016	12.247	0.000466005	0.00211248
TRNP1	1.68277	2.53517	13.8216	0.000201007	0.00128934	1.2289	3.94408	16.9404	3.85726e-05	0.000807076	1.6818	1.1843	27.6501	1.45367e-07	1.74675e-06
TRNT1	-1.41935	5.64174	27.5438	1.5358e-07	2.73987e-06	-0.620327	5.21913	9.80112	0.00174406	0.0159908	-0.827332	5.20628	18.8838	1.38928e-05	9.81018e-05
TRPV3	2.37749	1.58837	7.28949	0.00693592	0.0249539	1.25662	3.21834	7.68122	0.00557984	0.0389281	1.21291	2.43434	10.1153	0.00147042	0.00572016
TSEN34	-1.01456	4.17632	15.2535	9.40025e-05	0.000680817	-0.844287	3.9092	8.15585	0.00429225	0.0315373	-1.1597	3.61993	35.8522	2.12863e-09	4.0269e-08
TSFM	-0.686811	4.45959	6.70137	0.00963388	0.0325773	-0.641377	4.52029	8.37611	0.00380186	0.028957	-0.885085	4.59542	34.2928	4.74144e-09	8.35652e-08
TSG101	-1.48168	5.23486	25.5992	4.20216e-07	6.53557e-06	-0.836842	5.11591	16.0325	6.22657e-05	0.00118213	-0.874868	5.46603	35.8808	2.09769e-09	3.97614e-08
TSHZ2	1.162	6.17037	33.0077	9.17945e-09	2.33823e-07	1.10961	6.55554	16.766	4.22853e-05	0.000869343	2.32988	5.05681	79.2968	5.34451e-19	8.33313e-17
TSN	-0.587277	6.11505	6.48223	0.0108958	0.0361216	-0.623103	6.3785	11.8395	0.000579881	0.00672968	-0.385452	6.9946	6.84671	0.00888047	0.0269575
TSPAN13	-1.69697	6.95277	35.456	2.60874e-09	7.96158e-08	-0.754804	7.0507	16.4093	5.10348e-05	0.00101368	-0.740714	6.82416	19.6728	9.19014e-06	6.78435e-05
TSPAN6	-1.1632	6.17925	27.1667	1.86644e-07	3.25505e-06	-1.19548	7.4143	20.8259	5.02983e-06	0.000156191	-0.647813	7.13724	13.5479	0.000232546	0.00114988
TSPO	-1.31929	2.97428	6.90764	0.00858283	0.0297275	-1.30158	4.08296	18.4837	1.7136e-05	0.000416999	-0.663401	3.17466	8.6452	0.00327924	0.0114669
TSTA3	-1.4458	4.44401	24.2092	8.64172e-07	1.20934e-05	-0.867041	5.59392	15.5597	7.99407e-05	0.00144278	-1.06533	5.17249	46.6206	8.6152e-12	2.92735e-10
TTC1	-1.1312	5.38096	19.381	1.0707e-05	0.00010506	-0.562808	5.59106	7.79896	0.00522764	0.0369237	-0.781136	5.84268	31.5689	1.92488e-08	2.8827e-07
TTC27	-1.14839	4.8142	22.2	2.45672e-06	2.9859e-05	-0.801516	5.1786	18.114	2.08065e-05	0.000485209	-0.825691	5.0238	26.4479	2.70747e-07	3.04162e-06
TTC28	0.981358	6.68646	27.9971	1.21496e-07	2.23743e-06	0.799392	5.71919	16.2854	5.44808e-05	0.00106787	1.44898	5.30769	43.3	4.69572e-11	1.3351e-09
TTC30B	-1.90383	3.37548	17.923	2.3002e-05	0.000205085	-1.44033	3.76112	15.6218	7.73586e-05	0.00140788	-1.17211	3.1416	24.7808	6.42353e-07	6.59897e-06
TTC37	-1.49365	8.02288	48.529	3.25437e-12	2.25461e-10	-0.846877	7.44052	23.0844	1.55046e-06	6.04741e-05	-0.53228	7.8999	18.65	1.57045e-05	0.000109417
TTC38	-0.894531	5.82132	12.5392	0.000398502	0.00231086	-0.714664	4.30323	8.21043	0.00416503	0.0308841	-0.690758	5.99161	28.4125	9.80317e-08	1.23154e-06
TTC8	-2.0965	5.41178	47.6145	5.18839e-12	3.40225e-10	-0.627853	5.0912	10.1606	0.00143475	0.0137751	-0.805053	4.35512	21.6283	3.30928e-06	2.77577e-05
TUBB4B	-1.67778	6.93746	45.9689	1.20148e-11	7.10997e-10	-1.28084	7.30806	40.1859	2.3091e-10	3.30902e-08	-1.33798	7.43046	68.2259	1.45799e-16	1.46056e-14
TUBG1	-0.720074	4.74009	6.47637	0.0109318	0.0362032	-0.70106	5.33263	11.5331	0.000683693	0.00768103	-0.613116	5.03137	15.4814	8.33191e-05	0.000468147
TUFM	-1.38598	6.09338	36.8325	1.28729e-09	4.37587e-08	-0.830411	6.61282	22.6465	1.94718e-06	7.28629e-05	-0.947986	6.85981	29.0992	6.87643e-08	8.97697e-07
TULP1	6.97154	4.88969	195.005	2.56987e-44	4.98812e-40	5.20988	-0.256484	86.0461	1.75786e-20	1.70037e-17	3.4976	3.92321	75.6659	3.35961e-18	4.63963e-16
TULP3	1.12248	6.42372	25.1499	5.30433e-07	7.93198e-06	0.584464	5.33781	8.32986	0.00389987	0.029483	0.66395	5.70784	19.3815	1.07037e-05	7.77405e-05
TWF1	-1.42616	7.28432	32.0672	1.4893e-08	3.57764e-07	-0.859912	8.32307	19.5496	9.80196e-06	0.000271286	-0.768061	8.15368	19.9057	8.1356e-06	6.10139e-05
TXN	-2.16985	5.53759	40.1631	2.33616e-10	9.98784e-09	-1.75159	5.82664	33.7466	6.27794e-09	5.89578e-07	-1.78736	7.02566	71.0589	3.46723e-17	3.94326e-15
TXNDC12	-0.952595	5.93697	21.4344	3.66149e-06	4.20281e-05	-0.984052	6.05973	26.1944	3.0871e-07	1.65897e-05	-0.710198	6.42957	19.6824	9.14395e-06	6.75541e-05
TXNDC17	-1.25859	3.63498	9.73903	0.00180396	0.00819637	-1.00618	4.60776	11.5358	0.00068269	0.00767421	-0.931241	4.24747	23.6603	1.1493e-06	1.10111e-05
TXNDC9	-1.79518	4.32266	32.2311	1.3688e-08	3.30452e-07	-1.18489	5.24885	34.4778	4.3115e-09	4.34429e-07	-1.14529	5.19039	52.6037	4.0813e-13	1.88324e-11
U2AF1	1.09384	4.98179	29.1033	6.86211e-08	1.36329e-06	1.33153	5.74449	67.9334	1.69116e-16	7.97979e-14	0.721256	5.67114	14.8519	0.000116291	0.000625414
UBA2	-0.880682	6.74221	17.1702	3.4176e-05	0.000286423	-0.659655	7.25831	15.7591	7.19399e-05	0.00132674	-0.4437	7.39721	10.5006	0.00119338	0.00475923
UBB	-1.81398	8.02763	41.8235	9.98931e-11	4.68339e-09	-1.67502	8.28768	56.4791	5.67998e-14	1.92781e-11	-1.62746	8.40722	96.9773	7.01271e-23	2.15212e-20
UBC	-1.40928	10.1096	29.0703	6.97984e-08	1.38103e-06	-1.28809	10.6953	36.2777	1.71107e-09	1.90243e-07	-1.30405	10.1844	99.3708	2.09386e-23	7.63823e-21
UBE2D1	-1.31286	4.50903	23.012	1.6099e-06	2.09158e-05	-0.989395	5.44497	15.3429	8.96549e-05	0.00157151	-0.848343	5.14732	26.8176	2.23588e-07	2.55775e-06
UBE2L3	-0.655872	6.40714	10.5575	0.00115716	0.00562075	-0.819535	6.42821	25.2149	5.12838e-07	2.51174e-05	-0.442417	6.50102	12.3783	0.000434355	0.00198859
UBE2Q1	-0.573047	6.30001	7.06302	0.00786914	0.0276803	-0.520566	6.73003	9.57561	0.00197179	0.0175951	-0.555376	6.54059	16.8928	3.95518e-05	0.000245016
UBN2	0.593166	7.83489	8.06115	0.00452244	0.0175001	0.512476	7.86521	8.31072	0.00394118	0.0296793	0.91825	7.53801	42.1307	8.53738e-11	2.25186e-09
UBQLN1	-1.02778	7.53803	25.3041	4.89659e-07	7.41364e-06	-0.598542	6.99616	14.7575	0.000122263	0.00201645	-0.446759	7.59659	11.9608	0.000543313	0.00241148
UBR7	-0.721826	5.77286	13.4365	0.000246777	0.00153672	-0.568105	5.47319	9.9331	0.00162333	0.0151386	-0.49484	5.431	10.8526	0.000986589	0.0040475
UCHL3	-1.61943	4.41016	23.6534	1.1534e-06	1.56119e-05	-0.634164	5.17216	9.98853	0.00157519	0.014829	-1.4057	5.64112	63.215	1.85328e-15	1.48063e-13
UFL1	-1.462	6.77694	36.9696	1.19983e-09	4.10737e-08	-0.641345	6.95874	11.9816	0.000537281	0.00632638	-0.755765	6.68567	30.9549	2.64088e-08	3.83874e-07
UNC45A	-1.45016	6.0421	24.2336	8.53305e-07	1.19586e-05	-0.42397	6.43413	7.22567	0.00718684	0.0473392	-0.818356	5.37074	33.1755	8.42049e-09	1.37734e-07
UQCR10	-2.78449	4.09171	53.3688	2.76447e-13	2.47273e-11	-1.34493	4.29235	23.8306	1.05194e-06	4.41451e-05	-1.22617	3.98695	31.2755	2.23884e-08	3.30931e-07
UQCRC1	-1.95987	5.63972	38.2501	6.22351e-10	2.32752e-08	-0.999879	6.192	24.3637	7.97584e-07	3.56352e-05	-1.05437	6.33691	42.4066	7.41403e-11	2.0076e-09
UQCRC2	-1.3269	6.53131	33.1864	8.37358e-09	2.16708e-07	-1.00127	6.99253	28.1428	1.12685e-07	7.4403e-06	-0.886111	7.40094	38.0648	6.84324e-10	1.45713e-08
UQCRFS1	-1.35332	4.7047	24.7348	6.57866e-07	9.5593e-06	-1.19424	5.39608	27.7688	1.36714e-07	8.70192e-06	-0.69376	5.58462	15.6008	7.82212e-05	0.000442849
URM1	2.35746	3.59219	56.4545	5.75135e-14	6.23651e-12	1.22737	2.78713	12.6604	0.000373485	0.00481055	1.34117	3.63143	46.944	7.30455e-12	2.5174e-10
UROD	-0.875678	4.76281	11.8336	0.000581721	0.00316376	-0.861219	4.54088	9.24005	0.00236779	0.0202597	-0.865429	4.1957	24.365	7.97043e-07	7.98861e-06
USF1	-1.07876	4.69837	10.6202	0.00111861	0.00546391	-0.57614	6.09551	8.83285	0.00295855	0.0238882	-1.0157	5.01879	35.3395	2.76957e-09	5.1192e-08
USMG5	-1.10138	5.08433	16.3091	5.38043e-05	0.000419672	-0.79075	5.77719	9.33036	0.00225389	0.0194621	-1.08344	6.09214	49.3439	2.14801e-12	8.4068e-11
USP33	-1.19932	7.18336	33.8497	5.95375e-09	1.61736e-07	-0.693048	6.91187	18.1286	2.06472e-05	0.000483119	-0.558702	6.60139	19.3476	1.08958e-05	7.88394e-05
USP38	-0.893028	5.69364	14.8944	0.000113701	0.000797301	-1.06833	5.75003	23.2837	1.39782e-06	5.57573e-05	-0.549776	6.01257	12.4147	0.000425966	0.00195574
USP6	1.16335	3.07842	5.78639	0.0161507	0.0496101	1.14588	2.73947	9.50221	0.00205224	0.0181291	1.3224	1.9976	27.6142	1.48088e-07	1.77393e-06
VAMP2	3.07071	6.8324	88.8837	4.18713e-21	2.53975e-18	1.71387	3.84528	39.118	3.98954e-10	5.35983e-08	2.28059	4.35349	158.388	2.54648e-36	8.20561e-33
VANGL2	1.08622	5.67853	14.3112	0.00015494	0.00103346	0.647286	5.23795	13.921	0.000190657	0.00285926	0.996753	4.54046	17.6725	2.62388e-05	0.000171966
VAPB	0.614602	6.8989	9.96188	0.00159814	0.00737589	0.464235	6.79473	8.67219	0.00323102	0.025482	0.609476	6.8191	18.0943	2.10232e-05	0.00014085
VARS	-0.64762	5.0384	5.87969	0.0153166	0.0474759	-0.510296	6.14525	8.15596	0.00429198	0.0315373	-0.581583	5.82022	11.6422	0.000644735	0.00280813
VASP	-0.725135	5.80455	10.7765	0.00102796	0.00507832	-0.639045	6.90405	11.649	0.000642364	0.00731871	-0.413491	6.73423	11.084	0.00087074	0.00363605
VBP1	-1.35679	5.54799	20.9489	4.71691e-06	5.22277e-05	-1.32328	5.98703	39.4985	3.28316e-10	4.53686e-08	-0.828594	5.92118	20.768	5.18413e-06	4.10616e-05
VCP	-1.49272	8.35632	36.2306	1.75296e-09	5.72812e-08	-0.549738	8.43982	7.70052	0.00552049	0.0385749	-0.984742	8.28312	61.0424	5.58581e-15	3.85275e-13
VDAC1	-0.994723	7.21626	29.109	6.84192e-08	1.36067e-06	-0.555404	8.0447	8.5476	0.00345979	0.0268967	-0.439486	8.61656	8.52579	0.00350149	0.0121214
VDAC3	-1.41569	5.66036	37.1529	1.09223e-09	3.81297e-08	-0.96108	6.42236	13.5139	0.000236804	0.00336112	-0.952627	6.32557	34.6342	3.97854e-09	7.14935e-08
VPS11	-0.823891	5.54588	11.1431	0.000843451	0.00430761	-0.954402	5.18493	24.8285	6.26634e-07	2.91415e-05	-0.420419	4.97455	8.36984	0.00381499	0.0130778
VPS16	-1.10392	4.46725	14.3579	0.00015114	0.00101125	-1.26966	4.82949	19.5539	9.78011e-06	0.000271069	-0.718341	4.23145	16.9773	3.7829e-05	0.000235779
VPS29	-0.762283	5.25045	10.6366	0.00110874	0.00542354	-0.747857	5.64054	10.6574	0.00109633	0.0111278	-1.14074	5.75195	73.6682	9.24146e-18	1.15274e-15
VPS33A	-1.09926	4.70747	13.0285	0.000306794	0.0018459	-0.726759	5.0737	13.743	0.000209605	0.00306039	-0.735962	4.88506	25.6349	4.12519e-07	4.44821e-06
VPS35	-1.40061	7.51566	34.5223	4.21398e-09	1.20108e-07	-1.07788	8.04565	42.8251	5.98598e-11	1.05277e-08	-0.815801	7.92711	25.3914	4.68009e-07	4.9964e-06
VPS45	-0.724147	5.61088	11.1971	0.000819246	0.0042101	-0.640785	6.43533	16.0737	6.09231e-05	0.0011612	-0.683501	5.40178	21.1142	4.32705e-06	3.50479e-05
VPS4B	-1.46504	6.2541	31.2772	2.23686e-08	5.11998e-07	-0.633164	6.9913	15.5633	7.97883e-05	0.00144278	-0.72506	6.68969	26.301	2.92142e-07	3.26301e-06
VSTM4	1.42218	6.39287	50.7557	1.04609e-12	8.3903e-11	0.7593	4.053	9.56081	0.00198775	0.0176851	1.72595	4.22577	53.2591	2.92324e-13	1.41295e-11
VTA1	-0.868393	5.79877	18.7475	1.49221e-05	0.000140047	-0.670799	6.41197	14.4215	0.000146126	0.00231327	-0.670241	6.44631	22.96	1.65404e-06	1.51662e-05
VWA9	-0.648547	5.60082	10.9433	0.000939427	0.00471048	-1.18401	5.74741	25.8944	3.60616e-07	1.87037e-05	-0.628052	5.77472	23.0431	1.5841e-06	1.45913e-05
WBP2	1.53298	6.85092	53.1156	3.14488e-13	2.78731e-11	0.546001	5.21219	8.84163	0.00294436	0.0238133	0.88704	5.43427	35.4922	2.5608e-09	4.76521e-08
WDFY2	0.979934	5.01435	16.1666	5.80094e-05	0.000450205	0.650151	4.43344	11.74	0.000611726	0.00702341	0.606169	4.1306	10.8937	0.00096494	0.00397278
WDR11	-0.887193	6.56935	15.2043	9.64848e-05	0.000696041	-0.452564	6.76239	9.64001	0.00190384	0.017179	-0.54481	6.56534	20.2685	6.72986e-06	5.172e-05
WDR12	-1.83679	4.63788	32.504	1.18945e-08	2.92615e-07	-0.697078	5.27878	14.0014	0.000182677	0.00276727	-1.08602	5.61411	45.0375	1.93301e-11	5.95108e-10
WDR3	-1.21195	5.79562	26.8351	2.21577e-07	3.77472e-06	-0.796369	6.26685	14.8594	0.000115827	0.00192796	-0.889195	6.16633	36.4561	1.56141e-09	3.0648e-08
WDR36	-0.725967	6.76935	10.9944	0.000913854	0.00460454	-0.591067	6.77973	13.729	0.00021117	0.00307627	-0.671701	7.15194	27.3591	1.68969e-07	2.00052e-06
WDR46	-0.998889	4.98898	10.1353	0.0014546	0.00681976	-0.920449	5.31059	23.5321	1.22848e-06	5.02454e-05	-1.11526	5.14188	46.9829	7.16093e-12	2.48117e-10
WDR48	-0.802298	6.47721	14.0924	0.000174049	0.00113862	-0.547139	6.60198	11.7158	0.000619706	0.00709818	-0.329419	6.39078	6.08953	0.0135985	0.0387492
WDR61	-1.34008	4.63997	28.0292	1.195e-07	2.20485e-06	-1.06848	4.7837	22.9368	1.6742e-06	6.41366e-05	-0.73883	4.55295	14.9164	0.000112381	0.00060726
WDR74	-0.864742	3.77963	5.88812	0.0152433	0.0473246	-0.853093	4.34895	12.7545	0.000355152	0.00461436	-0.853031	4.20897	15.7239	7.3293e-05	0.000418749
WDR83OS	-1.08409	4.00964	10.8224	0.00100281	0.0049705	-1.16308	4.36711	10.2761	0.00134764	0.0131144	-0.703046	3.45707	8.80983	0.00299612	0.0105841
WIPF3	1.75039	4.25576	42.0844	8.74197e-11	4.12851e-09	1.4532	1.06967	8.77906	0.00304708	0.024359	1.57466	1.45342	19.857	8.34567e-06	6.22993e-05
WNK2	0.591392	6.54567	7.51442	0.0061207	0.0224538	1.10404	3.56672	18.2872	1.89975e-05	0.000453112	0.666595	6.88554	7.00353	0.00813492	0.0250405
WRAP73	-1.35747	2.87395	6.4904	0.0108458	0.0359888	-1.2521	3.47152	10.8181	0.00100512	0.0104319	-0.834072	3.02989	12.2511	0.00046498	0.00210833
XAB2	-1.02806	4.47941	14.4302	0.000145452	0.000979943	-1.12914	4.60555	23.2023	1.45824e-06	5.72233e-05	-0.729789	3.9489	13.5472	0.000232633	0.00115002
XPNPEP1	-0.838368	5.61511	16.4047	5.11581e-05	0.000401366	-0.587095	5.69356	9.57644	0.0019709	0.0175951	-0.591036	6.25379	20.2879	6.66193e-06	5.12542e-05
XPNPEP3	0.531605	6.19815	8.08769	0.00445669	0.0172801	0.596532	6.37723	10.5606	0.00115522	0.0115557	0.551544	6.15407	21.0817	4.40114e-06	3.56181e-05
XPO5	-0.68361	5.73527	11.6148	0.000654279	0.00348219	-0.723657	6.14882	14.667	0.00012827	0.00209057	-0.353157	6.1613	6.08597	0.013626	0.0388217
XRCC4	-2.12733	2.725	14.6268	0.000131036	0.000897464	-1.66411	3.2975	11.7172	0.000619237	0.00709702	-1.23592	3.68724	39.3244	3.5893e-10	8.10697e-09
XRCC5	-1.24197	8.0204	35.4525	2.6134e-09	7.96329e-08	-0.912667	8.56726	26.9716	2.06462e-07	1.20308e-05	-0.870118	8.54303	47.5027	5.49294e-12	1.95942e-10
XRCC6	-1.36937	7.82447	41.8139	1.00386e-10	4.69517e-09	-0.604839	8.2981	9.40711	0.00216146	0.018876	-0.82023	8.07678	30.2148	3.86748e-08	5.36398e-07
XRN2	-1.08486	7.00498	33.1117	8.70124e-09	2.23697e-07	-0.53417	7.78162	11.487	0.000700864	0.00782395	-0.568352	7.57299	15.0712	0.000103533	0.000566625
YAF2	1.02326	5.64887	20.5936	5.67844e-06	6.076e-05	0.982589	5.6395	34.0486	5.37537e-09	5.1996e-07	0.801763	5.59628	34.5439	4.16756e-09	7.45741e-08
YARS	-0.712995	5.75234	9.34967	0.00223026	0.00969959	-0.555555	5.89237	7.55596	0.00598121	0.0411642	-0.702276	6.30058	26.6513	2.43691e-07	2.7666e-06
YIPF5	-1.40844	5.84556	21.2059	4.12489e-06	4.64409e-05	-0.849179	5.86057	16.1839	5.74799e-05	0.00111647	-0.565003	5.76044	11.1309	0.000849036	0.00356489
YLPM1	0.725337	7.62349	11.3101	0.000770846	0.0039963	0.98056	7.94995	19.5407	9.84805e-06	0.000272172	0.814208	7.26932	16.3447	5.28034e-05	0.000315385
YME1L1	-0.901475	7.39121	19.2041	1.1746e-05	0.00011371	-0.631057	7.63473	13.2981	0.000265671	0.00365033	-0.397798	7.58891	10.1603	0.00143494	0.00560127
YTHDF2	-0.848667	6.05501	11.7234	0.000617198	0.00332342	-0.634665	6.7709	17.8849	2.34679e-05	0.000530151	-0.515275	6.4766	17.9522	2.26528e-05	0.000150298
YWHAB	-0.753332	7.94887	14.3396	0.00015262	0.0010201	-0.59016	9.10612	10.2141	0.00139374	0.0134682	-0.358472	8.92276	7.07009	0.00783813	0.0242623
YWHAZ	-0.594244	9.24012	6.43871	0.011166	0.0368278	-0.641399	10.2305	7.8834	0.00498906	0.03555	-0.464931	9.98042	10.4041	0.00125739	0.00498673
YY1	-0.996101	6.12195	22.8371	1.76325e-06	2.24866e-05	-0.679921	6.39589	20.3513	6.44498e-06	0.000190941	-0.560273	6.33914	20.4146	6.2353e-06	4.84345e-05
ZBTB4	0.890609	7.81841	23.4967	1.25131e-06	1.67157e-05	0.529379	6.77773	11.4407	0.000718531	0.00798432	1.1667	6.39705	60.8856	6.0491e-15	4.12345e-13
ZBTB47	1.30313	5.33655	21.3575	3.81132e-06	4.34651e-05	0.754426	4.45712	9.87419	0.00167613	0.0155448	1.39589	3.80857	43.4375	4.37727e-11	1.24639e-09
ZBTB7A	0.557113	6.30026	6.90079	0.00861578	0.0298163	1.24384	6.94558	46.4571	9.3645e-12	1.95183e-09	0.8484	6.9015	36.1712	1.80725e-09	3.49066e-08
ZDHHC13	-1.19497	4.53421	14.5534	0.000136245	0.000926274	-0.757656	6.35798	8.22125	0.00414027	0.0307595	-0.807159	5.29763	33.0649	8.91343e-09	1.44157e-07
ZFAND2B	-0.841433	4.02992	8.39754	0.0037573	0.0149998	-1.01209	4.03565	12.7812	0.000350128	0.00455826	-0.580942	4.11178	10.9155	0.000953611	0.00393367
ZFAND3	0.709375	6.1264	14.8895	0.000113996	0.000798505	0.535484	5.94488	13.7104	0.000213265	0.00309979	0.984951	5.97247	52.1284	5.19883e-13	2.35396e-11
ZFHX2	2.03561	3.87285	20.2075	6.94799e-06	7.2279e-05	1.25047	3.81796	12.7594	0.000354217	0.0046053	1.29407	2.78099	18.0094	2.19818e-05	0.000146601
ZFHX4	0.987432	6.2838	20.9953	4.60416e-06	5.11731e-05	1.76265	6.27946	12.3425	0.000442751	0.00547313	3.17642	4.71637	58.0365	2.57305e-14	1.56932e-12
ZFP36	2.11649	8.20243	65.4748	5.8862e-16	1.15405e-13	0.644435	6.08048	12.0451	0.000519295	0.00617472	1.16411	6.61358	46.7179	8.19752e-12	2.79525e-10
ZFP36L1	2.46811	8.81681	104.059	1.96393e-24	2.00631e-21	1.98612	8.93854	118.068	1.67583e-27	4.6315e-24	1.74951	8.27287	127.662	1.3308e-29	1.35419e-26
ZFP36L2	2.05611	8.2466	84.1548	4.57513e-20	2.22008e-17	0.742105	7.99728	16.8917	3.9574e-05	0.000823225	1.56456	8.51473	129.954	4.19338e-30	4.50416e-27
ZHX1	-3.91248	5.13479	115.45	6.27173e-27	1.10668e-23	-1.48932	5.39412	16.8119	4.12738e-05	0.000853079	-1.63217	4.4378	28.0912	1.15733e-07	1.42159e-06
ZMIZ1	1.2746	7.35685	45.9325	1.224e-11	7.22122e-10	0.478531	7.58803	9.80238	0.00174287	0.0159874	1.37686	6.75043	90.7426	1.63634e-21	4.05603e-19
ZMIZ2	1.12798	6.21482	26.6482	2.44084e-07	4.09126e-06	0.720479	6.27495	17.117	3.51456e-05	0.000745533	0.665121	6.30634	11.1128	0.000857362	0.00359026
ZMPSTE24	-1.58368	7.13179	44.1749	3.00313e-11	1.59701e-09	-0.754376	6.87904	19.7198	8.96683e-06	0.000251045	-0.846894	7.09613	37.8878	7.49305e-10	1.57297e-08
ZNF12	-0.790367	6.09863	14.1954	0.000164775	0.00109045	-0.690381	6.37166	14.8704	0.000115159	0.00191916	-0.466073	5.94394	14.0256	0.000180338	0.000918937
ZNF121	-1.57855	5.57704	34.1189	5.18451e-09	1.44036e-07	-0.726889	6.67342	18.7444	1.49462e-05	0.00037406	-0.932283	5.869	28.5027	9.35667e-08	1.18082e-06
ZNF184	-1.23834	4.71827	24.7345	6.57971e-07	9.5593e-06	-0.810309	5.13323	11.9844	0.000536485	0.00632085	-0.898802	4.9643	37.8219	7.75058e-10	1.61825e-08
ZNF207	-1.27279	6.88204	24.3196	8.16062e-07	1.15115e-05	-0.531764	7.52923	10.4071	0.00125532	0.0123842	-0.885752	7.26718	45.9517	1.21206e-11	3.93187e-10
ZNF259	-1.34794	4.84965	29.2653	6.31156e-08	1.26951e-06	-0.773596	5.45383	15.7302	7.30498e-05	0.00134464	-0.667227	5.53595	21.5985	3.36122e-06	2.81446e-05
ZNF277	-0.974573	5.23908	14.4707	0.000142356	0.000960422	-0.649796	5.31586	12.6343	0.000378726	0.00486186	-0.662464	5.51202	15.337	8.99358e-05	0.000501534
ZNF362	1.08977	5.9886	32.0495	1.50292e-08	3.6059e-07	0.830493	5.19094	20.3966	6.29408e-06	0.000186757	1.41813	4.52589	36.2586	1.72797e-09	3.34755e-08
ZNF468	-1.15807	4.94517	22.2144	2.43833e-06	2.96727e-05	-0.66078	5.56878	14.2206	0.000162583	0.00251626	-0.586412	5.13016	16.7912	4.17257e-05	0.00025651
ZNF551	0.575496	4.39597	5.94561	0.0147539	0.046115	0.636391	5.31491	9.2324	0.0023777	0.0203355	0.45334	4.27953	6.78071	0.0092148	0.0278299
ZNF580	2.20734	4.5195	76.3159	2.41726e-18	8.37409e-16	2.47401	3.59883	83.395	6.71928e-20	5.4163e-17	1.40734	3.40541	31.5205	1.97344e-08	2.93949e-07
ZNF585B	1.14628	5.83828	28.0409	1.18776e-07	2.19986e-06	0.473999	5.63069	8.46747	0.00361555	0.0278449	0.992574	4.67637	36.2924	1.69825e-09	3.29658e-08
ZNF587	0.87264	7.63803	18.7541	1.48703e-05	0.000139639	0.809613	7.72183	14.9547	0.000110125	0.0018529	0.955137	7.83084	26.7655	2.29706e-07	2.62014e-06
ZNF587B	1.03741	6.14903	23.2623	1.41341e-06	1.86324e-05	1.36301	5.98136	62.8751	2.20244e-15	8.87674e-13	1.07792	5.72797	56.0638	7.01586e-14	3.90907e-12
ZNF609	0.731133	7.51604	15.7171	7.35573e-05	0.000551041	0.773263	6.97587	22.0882	2.60401e-06	9.19293e-05	0.940929	6.7705	53.3037	2.85769e-13	1.38473e-11
ZNF621	0.476093	6.56095	6.40728	0.0113653	0.0373837	0.82477	6.80483	13.3149	0.000263301	0.00363325	0.657677	6.39767	26.7495	2.31614e-07	2.63879e-06
ZNF622	-1.36436	4.90279	31.4873	2.00747e-08	4.67207e-07	-1.01643	4.63764	20.6127	5.62222e-06	0.000171558	-1.34517	5.18209	64.3904	1.02055e-15	8.61627e-14
ZNF644	-1.10376	7.32327	31.371	2.13135e-08	4.9191e-07	-0.583972	7.39077	9.19558	0.002426	0.0206482	-0.523129	7.50428	16.3731	5.2019e-05	0.000311418
ZNF662	0.895764	5.95764	16.886	3.96931e-05	0.000325356	1.26597	5.40978	31.7297	1.77187e-08	1.50345e-06	1.44707	4.77795	47.428	5.70624e-12	2.0243e-10
ZNF664	-1.38362	5.27478	15.2014	9.66297e-05	0.000696724	-2.10348	5.24573	60.4758	7.44894e-15	2.82563e-12	-1.06814	5.0911	19.0311	1.28603e-05	9.15471e-05
ZNF703	1.42484	2.95223	9.9708	0.00159042	0.00734828	1.27269	1.96889	12.1353	0.00049477	0.00594121	1.29119	4.40183	20.1611	7.11852e-06	5.4399e-05
ZNF765	-0.871866	4.85617	13.683	0.000216401	0.00137356	-0.524167	5.25592	8.15723	0.00428898	0.0315373	-0.530501	5.03899	10.8056	0.00101192	0.00412754
ZNF793	0.556705	5.318	7.89286	0.00496303	0.018885	1.15161	5.58031	29.8064	4.77419e-08	3.56608e-06	1.60229	3.57798	33.5512	6.9412e-09	1.16191e-07
ZNF814	0.91598	4.94272	15.4767	8.35272e-05	0.000615047	1.23428	4.49469	27.7144	1.40614e-07	8.89956e-06	1.66461	4.44889	58.7916	1.75287e-14	1.11848e-12
ZNF816	-2.75214	3.54605	31.655	1.84138e-08	4.33226e-07	-1.41947	4.41689	13.544	0.000233031	0.0033222	-1.98067	3.39183	80.3261	3.17444e-19	5.29091e-17
ZNF830	-1.17241	4.16422	14.3275	0.000153602	0.00102595	0.942127	4.4112	25.3817	4.70368e-07	2.35136e-05	-0.556366	4.15858	6.19106	0.0128397	0.0368478
ZNF845	-1.4136	4.78528	31.6418	1.85396e-08	4.35131e-07	-0.641597	5.07325	10.5124	0.00118574	0.011794	-0.734558	4.60866	19.9817	7.8185e-06	5.90711e-05
ZNHIT1	-0.994024	4.43639	11.9263	0.00055346	0.00303808	-0.75035	4.90565	11.1741	0.000829468	0.00893977	-0.771018	4.9089	25.3091	4.88408e-07	5.17418e-06
ZNHIT6	0.922398	5.74955	21.1208	4.31222e-06	4.83257e-05	0.982689	6.03313	28.2344	1.07478e-07	7.12081e-06	0.711531	5.4899	27.7863	1.3548e-07	1.63609e-06
ZW10	-0.915347	5.04914	14.8282	0.000117763	0.00082075	-0.539933	4.99844	8.62361	0.00331833	0.0260537	-0.728458	5.21765	22.5557	2.04137e-06	1.81712e-05
ZWILCH	-0.829197	4.47855	8.11321	0.00439438	0.0170932	-0.697864	5.2852	7.84598	0.00509339	0.0361735	-0.685111	5.51415	17.9912	2.21926e-05	0.000147701
ZXDC	1.12005	7.72094	33.4965	7.13913e-09	1.89823e-07	0.809223	7.77353	18.6562	1.56538e-05	0.000388754	1.05579	7.43087	56.5121	5.5855e-14	3.21399e-12
AASDHPPT	-0.870262	5.76379	14.5426	0.000137027	0.00093029	-0.939468	5.54924	19.3345	1.09705e-05	0.000293549	-0.681442	5.50593	20.7261	5.29893e-06	4.18674e-05
AATK	2.0348	1.87836	9.71362	0.00182907	0.00828911	1.53028	0.592452	9.09822	0.00255859	0.0215024	1.19691	2.75816	14.8011	0.000119467	0.000640183
